# Supplementary material for: Evolutionarily Selected Overexpression of the Cytokine BAFF Enhances Mucosal Immune Response Against P. falciparum
Source: Front Immunol. 2020 Oct 6;11:575103. doi: 10.3389/fimmu.2020.575103 (PMC7573158; doi:10.3389/fimmu.2020.575103)
Supplement: Supplementary file 1 [file Data_Sheet_1.xlsx]

## Sheet: IRBCwt_URBCwt
Data set S1. Gene identified by RNA sequencing significantly upregulated and downregulated in iRBCs-WT compared to uRBCs-WT (cut-off: fold change > 0.5).
GENE_SYMBOL	GENE_NAME	FoldChange	pvalue	padj	uRBCs-WT	uRBCs-var	iRBCs-WT	iRBCs-var
DUSP4	dual specificity phosphatase 4	2.58038	6.90829e-17	1.5655e-12	376.402	485.132	1346.46	2028.13
IFI6	interferon alpha inducible protein 6	2.4919	6.37278e-15	1.34047e-11	293.453	217.98	1794.71	2379.71
H3C8	NA	2.4424	2.45852e-12	1.36601e-09	78.9071	94.846	262.714	448.545
RGS1	regulator of G protein signaling 1	2.43443	5.29878e-07	3.74193e-05	151.101	184.548	811.56	792.93
MIR155	microRNA 155	2.4145	1.29017e-06	7.81747e-05	15.5907	38.0397	82.1941	87.2354
OAS3	2'-5'-oligoadenylate synthetase 3	2.40896	1.39227e-12	8.33409e-10	817.075	730.16	3169.09	5251.88
CMPK2	cytidine/uridine monophosphate kinase 2	2.37261	1.09779e-11	4.82503e-09	179.848	170.82	1142.69	1622.1
SLFN5	schlafen family member 5	2.35658	2.7659e-07	2.16623e-05	853.162	948.774	3389.04	4263.69
ARL14EPP1	NA	2.33882	2.88252e-09	4.79572e-07	66.2793	110.81	265.675	358.701
CCL4	C-C motif chemokine ligand 4	2.32985	3.76073e-10	9.07753e-08	100.256	112.911	293.365	373.606
AP001610.2	NA	2.31879	7.85879e-13	5.38199e-10	415.452	490.874	2169.55	3554.26
HJURP	Holliday junction recognition protein	2.29139	1.34284e-09	2.67189e-07	36.7521	32.1887	112.388	142.515
MCM4	minichromosome maintenance complex component 4	2.28079	1.22623e-16	1.5655e-12	266.388	310.606	762.993	903.182
ISG15	ISG15 ubiquitin-like modifier	2.25989	1.92237e-10	5.19359e-08	229.333	270.866	1253.74	1934.9
HERC6	HECT and RLD domain containing E3 ubiquitin protein ligase family member 6	2.25172	1.91346e-15	5.2716e-12	270.036	261.926	696.76	899.196
KIF23	kinesin family member 23	2.25128	3.12904e-07	2.39958e-05	21.1586	19.9106	73.1673	90.7709
TXN	thioredoxin	2.23983	1.77311e-14	3.07145e-11	216.362	238.196	583.109	635.609
TOMM20P2	TOMM20 pseudogene 2	2.23113	3.87999e-05	0.00139339	18.3998	17.9632	94.8114	73.6296
MX1	MX dynamin like GTPase 1	2.2149	5.86213e-14	6.16528e-11	1980.9	1835.8	8365.05	13487.5
AC008012.1	NA	2.20776	1.59484e-16	1.5655e-12	475.877	503.216	1305.63	1668.61
SKA3	spindle and kinetochore associated complex subunit 3	2.20294	1.6241e-06	9.52722e-05	15.3956	16.9065	76.62	71.4001
IFIT1	interferon induced protein with tetratricopeptide repeats 1	2.20093	2.03482e-09	3.74509e-07	166.893	197.595	703.63	1086.53
BUB1	BUB1 mitotic checkpoint serine/threonine kinase	2.19458	2.11804e-09	3.8265e-07	52.5475	62.847	182.029	200.535
RGS2	regulator of G protein signaling 2	2.19456	4.4542e-10	1.04799e-07	217.826	232.591	540.244	602.6
CCND2	cyclin D2	2.18264	1.02675e-13	1.00786e-10	1044.86	1246.77	3669.79	5316.85
IFITM1	interferon induced transmembrane protein 1	2.17988	3.43529e-10	8.56388e-08	881.014	956.597	2709.27	3633.33
H3C7	NA	2.17705	1.35157e-11	5.60579e-09	79.5047	80.8033	227.335	334.615
SLC41A2	solute carrier family 41 member 2	2.17625	0.000519473	0.0108033	21.2973	42.2581	66.2933	49.2817
TNFSF10	TNF superfamily member 10	2.1738	5.56397e-12	2.68603e-09	353.118	409.869	921.13	1421.89
KIFC1	kinesin family member C1	2.16565	1.34058e-09	2.67189e-07	68.3704	67.5962	203.911	284.835
PKMYT1	protein kinase, membrane associated tyrosine/threonine 1	2.1492	1.80925e-09	3.37208e-07	40.521	44.1363	110.259	158.414
EZH2	enhancer of zeste 2 polycomb repressive complex 2 subunit	2.13658	2.41744e-14	3.38995e-11	103.487	145.094	255.753	314.224
LTA	lymphotoxin alpha	2.13615	3.8705e-09	6.06269e-07	109.822	141.321	285.676	362.566
IFIT3	interferon induced protein with tetratricopeptide repeats 3	2.13585	9.31498e-08	8.59898e-06	1670.07	1424.78	5379.8	7050.27
H2AC14	NA	2.13249	2.78319e-08	3.22675e-06	105.898	117.021	455.698	635.279
AURKB	aurora kinase B	2.12803	8.67165e-08	8.10675e-06	33.6984	38.2745	110.393	109.795
USP18	ubiquitin specific peptidase 18	2.12426	5.26144e-12	2.58232e-09	50.7644	43.9912	477.451	780.117
CDC6	cell division cycle 6	2.12013	4.5695e-13	3.2825e-10	39.6521	39.0069	120.957	156.965
MIR155HG	MIR155 host gene	2.11805	6.787e-09	9.74944e-07	229.893	278.958	571.701	625.301
DUSP5	dual specificity phosphatase 5	2.11508	6.40592e-12	2.94752e-09	322.588	382.201	874.509	928.049
PIR	pirin	2.11399	0.00146577	0.0234605	9.06168	16.9065	27.6222	26.9997
TYMP	thymidine phosphorylase	2.11273	2.06328e-11	7.50118e-09	1597.74	1617.11	4103.63	4547.65
SLFN12L	schlafen family member 12 like	2.10373	6.69267e-07	4.47922e-05	155.161	120.86	478.335	542.284
CCL4L2	C-C motif chemokine ligand 4 like 2	2.10262	2.16354e-06	0.000121397	39.863	53.7587	142.441	249.363
SPC24	SPC24, NDC80 kinetochore complex component	2.09433	4.26751e-07	3.10354e-05	21.5931	17.9563	70.3438	86.6877
DTL	denticleless E3 ubiquitin protein ligase homolog	2.09195	7.34661e-09	1.04513e-06	31.0907	27.9699	97.2035	142.973
PLSCR1	phospholipid scramblase 1	2.08882	2.42929e-09	4.25819e-07	250.788	278.226	753.872	1070.84
CENPU	centromere protein U	2.08746	1.26154e-06	7.67946e-05	45.646	54.4676	117.854	133.809
OAS2	2'-5'-oligoadenylate synthetase 2	2.07871	1.49074e-14	2.7437e-11	2106.8	1966.9	4382.05	6027.91
GTSE1	G2 and S-phase expressed 1	2.07669	7.90769e-06	0.000361835	12.1246	24.8883	68.2342	84.9469
H1-5	NA	2.074	3.72251e-12	1.92317e-09	449.213	584.761	1155.69	1985.49
TNFSF13B	TNF superfamily member 13b	2.06808	2.05488e-06	0.000117044	42.2053	69.6872	137.059	166.556
ESCO2	establishment of sister chromatid cohesion N-acetyltransferase 2	2.06637	2.19683e-05	0.000856851	7.07376	7.65495	37.1084	40.5143
OAS1	2'-5'-oligoadenylate synthetase 1	2.06327	5.35684e-14	5.84652e-11	634.533	631.814	1775.95	2283.55
PRAL	p53 regulation associated lncRNA	2.0587	1.29346e-06	7.82133e-05	1624.78	1445.27	4487.74	3967.64
CHAF1B	chromatin assembly factor 1 subunit B	2.05023	1.15266e-08	1.52213e-06	47.4428	39.4409	100.331	122.71
EXO1	exonuclease 1	2.03389	1.05981e-07	9.63252e-06	26.0745	30.9893	111.712	116.603
IFI35	interferon induced protein 35	2.03304	9.36534e-14	9.51002e-11	681.236	721.598	1491.88	1770.8
CDK1	cyclin dependent kinase 1	2.02798	1.19578e-06	7.33611e-05	22.761	15.8499	81.2417	82.4737
EIF2AK2	eukaryotic translation initiation factor 2 alpha kinase 2	2.02767	1.842e-09	3.41151e-07	1640.44	1746.77	4420.56	5999.3
CXCL10	C-X-C motif chemokine ligand 10	2.02634	7.2184e-08	6.96953e-06	24.1681	23.9217	258.132	326.871
AC123768.5	NA	2.02618	0.00285057	0.0380351	18.7949	24.8883	51.95	37.6267
NEK2	NIMA related kinase 2	2.01969	0.00013643	0.00381175	3.7865	8.45327	37.5358	34.0591
SPATS2L	spermatogenesis associated serine rich 2 like	2.01433	4.60993e-11	1.42898e-08	36.4413	30.5762	104.302	200.938
BATF2	basic leucine zipper ATF-like transcription factor 2	2.00866	8.16637e-06	0.000372265	84.0133	103.298	162.163	185.07
CD38	CD38 molecule	2.00753	1.11704e-07	1.00595e-05	173.581	245.145	745.784	819.698
COQ3	coenzyme Q3, methyltransferase	2.0064	1.42729e-05	0.000603027	18.7592	30.8712	48.6643	63.8474
MREG	melanoregulin	2.00565	4.92153e-07	3.50811e-05	127.319	170.763	281.922	268.827
NUSAP1	nucleolar and spindle associated protein 1	2.00375	5.79854e-12	2.75412e-09	88.378	78.8818	198.94	214.682
SCO2	SCO2, cytochrome c oxidase assembly protein	2.00084	2.09602e-13	1.8154e-10	365.324	387.794	897.072	944.321
MTHFD2	methylenetetrahydrofolate dehydrogenase (NADP+ dependent) 2, methenyltetrahydrofolate cyclohydrolase	2.00052	2.68763e-12	1.46565e-09	422.85	424.096	870.644	1081.65
IFIT2	interferon induced protein with tetratricopeptide repeats 2	1.99513	1.56166e-09	2.98622e-07	691.437	680.538	1372.27	1916.88
IFI44L	interferon induced protein 44 like	1.9943	6.11278e-05	0.00202713	2271.53	2653.42	8968.75	9437.37
XAF1	XIAP associated factor 1	1.9941	1.57588e-06	9.29989e-05	2313.55	1870.16	5863.58	5322.89
BID	BH3 interacting domain death agonist	1.98889	4.57017e-13	3.2825e-10	156.532	159.535	356.014	377.002
NR4A2	nuclear receptor subfamily 4 group A member 2	1.9854	8.05236e-12	3.64809e-09	159.471	187.16	395.249	509.516
H4C9	NA	1.97953	3.3992e-11	1.1e-08	197.264	326.806	485.28	603.992
EIF4A1P10	eukaryotic translation initiation factor 4A1 pseudogene 10	1.97464	3.18492e-05	0.00117091	6.95079	10.3298	18.2538	23.95
DTNB-AS1	NA	1.97196	5.5459e-05	0.00187935	52.7651	69.1886	139.722	115.389
BCL2L14	BCL2 like 14	1.96088	2.27888e-10	6.0458e-08	31.4167	8.28751	99.0329	107.516
CD274	CD274 molecule	1.9553	1.32891e-07	1.18587e-05	273.386	228.597	514.096	574.902
DUSP10	dual specificity phosphatase 10	1.95307	5.51463e-10	1.25239e-07	312.589	331.543	629.904	555.637
CDC25A	cell division cycle 25A	1.94945	2.16427e-06	0.000121397	24.439	30.0427	76.7798	107.175
PYCR1	pyrroline-5-carboxylate reductase 1	1.94417	1.2263e-08	1.60367e-06	54.009	65.5204	130.119	168.15
BCL2A1	BCL2 related protein A1	1.94249	1.51139e-07	1.3129e-05	277.412	338.732	632.716	672.685
IRF7	interferon regulatory factor 7	1.93974	1.41505e-12	8.33409e-10	1273.08	1205.42	2683.94	3205.01
RNU5A-8P	RNA, U5A small nuclear 8, pseudogene	1.93815	0.000162193	0.00432369	3.26687	1.99106	22.0733	19.5844
BST2	bone marrow stromal cell antigen 2	1.93022	1.17075e-15	5.2716e-12	1500.59	1448.44	2744.83	3445.11
CHAC1	ChaC glutathione specific gamma-glutamylcyclotransferase 1	1.92983	5.59522e-05	0.0018887	21.1871	32.1887	69.8143	53.361
CKS2	CDC28 protein kinase regulatory subunit 2	1.92892	6.06241e-09	8.88188e-07	73.2867	98.7119	152.714	218.179
CEP55	centrosomal protein 55	1.92818	5.9932e-05	0.00199196	23.8888	31.4498	83.5503	102.827
ORC1	origin recognition complex subunit 1	1.92352	7.95331e-08	7.55513e-06	55.243	44.1629	115.635	137.099
CREM	cAMP responsive element modulator	1.91773	1.38958e-11	5.62332e-09	244.51	260.268	472.888	473.166
SHCBP1	SHC binding and spindle associated 1	1.91673	2.86485e-08	3.29547e-06	38.8291	29.5865	96.9372	101.305
AC004551.1	NA	1.90964	1.64678e-13	1.51545e-10	125.546	104.519	276.292	462.094
HERC5	HECT and RLD domain containing E3 ubiquitin protein ligase 5	1.90827	2.37104e-07	1.89735e-05	379.063	494.46	898.35	1145.3
TBX21	T-box 21	1.90434	1.23544e-08	1.60367e-06	438.019	455.148	935.96	1129.08
MX2	MX dynamin like GTPase 2	1.90236	1.20228e-12	7.6967e-10	965.264	987.877	2454.45	3984.53
MIR6728	microRNA 6728	1.89996	7.63546e-07	4.98557e-05	26.0395	23.4813	49.7955	79.6912
NAMPT	nicotinamide phosphoribosyltransferase	1.89756	3.87656e-07	2.86108e-05	393.182	567.426	1071.48	1202.13
AC011499.1	NA	1.89747	0.00365875	0.0449866	35.9181	53.8896	73.1038	58.3796
SOCS3	suppressor of cytokine signaling 3	1.89692	1.38778e-08	1.77684e-06	408.931	425.398	986.548	1437.74
MND1	meiotic nuclear divisions 1	1.89673	0.00104937	0.0181136	8.18353	9.95532	42.181	51.4861
CLSPN	claspin	1.89266	1.21486e-10	3.40717e-08	105.987	109.893	329.538	441.573
IFI44	interferon induced protein 44	1.88412	0.000245932	0.00605029	486.955	565.447	1513.1	1628.42
NME1	NME/NM23 nucleoside diphosphate kinase 1	1.88235	1.39399e-11	5.62332e-09	205.242	242.088	538.102	755.136
PTTG1	pituitary tumor-transforming 1	1.88132	0.000278985	0.00665766	33.9051	59.3259	72.7139	88.0446
AC097263.1	NA	1.88102	7.66609e-07	4.99449e-05	10.2581	13.8125	22.5778	26.0151
AC015911.8	NA	1.87566	0.00206532	0.0302735	31.6678	36.361	139.28	128.963
KIF11	kinesin family member 11	1.87552	0.000679246	0.013125	81.72	117.063	186.196	187.216
PSME2P2	proteasome activator subunit 2 pseudogene 2	1.87168	0.00306519	0.0400181	18.8398	16.924	45.3408	38.8121
CPT1A	carnitine palmitoyltransferase 1A	1.87137	2.15156e-14	3.19424e-11	358.941	270.505	689.632	626.873
AC105105.1	NA	1.86638	0.0006468	0.012613	0.48599	2.05808	11.7655	13.3851
MCM10	minichromosome maintenance 10 replication initiation factor	1.86318	1.01947e-08	1.37712e-06	29.8002	23.8928	124.041	168.206
H2BC17	NA	1.86039	5.73948e-09	8.49328e-07	109.09	146.085	280.503	403.618
AC025165.3	NA	1.85823	2.9497e-05	0.00109332	65.1336	63.8004	124.989	105.72
AICDA	activation induced cytidine deaminase	1.85674	8.90304e-05	0.00272533	29.9919	43.1972	112.673	172.574
LMNB1	lamin B1	1.85353	1.12967e-11	4.89212e-09	1042.87	1006.39	2451.62	3075.1
AC051619.7	NA	1.85143	2.56926e-07	2.01759e-05	326.654	378.753	637.611	654.637
NCAPG	non-SMC condensin I complex subunit G	1.84693	0.00220293	0.0317377	53.5374	94.2142	166.429	180.987
H2BC13	NA	1.84546	1.99803e-07	1.65276e-05	68.5934	64.7096	147.793	195.968
RSAD2	radical S-adenosyl methionine domain containing 2	1.84487	6.12827e-07	4.21648e-05	137.611	166.859	899.487	1542.88
RN7SL471P	RNA, 7SL, cytoplasmic 471, pseudogene	1.84292	4.57822e-05	0.00160504	16.4269	24.4158	134.786	145.584
AC000120.3	NA	1.84019	0.000883068	0.0158371	42.7393	61.1584	97.6793	73.0474
GLDC	glycine decarboxylase	1.84017	2.73993e-10	7.20405e-08	49.8111	40.1325	96.396	157.957
BIRC5	baculoviral IAP repeat containing 5	1.84005	6.64193e-07	4.45539e-05	30.9406	41.3191	98.5534	174.523
OR2I1P	olfactory receptor family 2 subfamily I member 1 pseudogene	1.84	0.000774639	0.0144601	31.1113	29.0639	109.131	89.9104
TYMSOS	TYMS opposite strand	1.83613	2.00146e-06	0.000114667	27.365	41.3014	70.2327	104.966
BCAR3	BCAR3, NSP family adaptor protein	1.83391	2.36985e-11	8.30802e-09	291.753	320.131	654.136	776.98
AC006064.4	NA	1.83361	1.04309e-12	6.826e-10	1558.54	1492.71	2998.52	3211.9
H2BC3	NA	1.83139	1.0803e-05	0.000471997	89.5592	116.716	271.508	304.074
RNU5E-6P	RNA, U5E small nuclear 6, pseudogene	1.83031	1.30237e-05	0.000555025	73.3426	109.81	126.399	219.319
LAMP3	lysosomal associated membrane protein 3	1.82919	0.000171135	0.00450767	76.4246	79.4201	226.508	343.14
KPNA2	karyopherin subunit alpha 2	1.82477	1.26824e-12	7.94622e-10	323.304	326.728	572.537	737.302
PSMB5	proteasome subunit beta 5	1.82457	1.02487e-08	1.3781e-06	91.7172	106.085	217.467	261.809
AL121992.3	NA	1.82234	0.00273613	0.0369628	18.9262	35.1827	37.8845	43.7744
CHEK1	checkpoint kinase 1	1.82046	5.92457e-06	0.000283225	68.9956	75.9689	173.269	152.142
LDHA	lactate dehydrogenase A	1.82019	3.90597e-16	2.87558e-12	947.797	1014.84	1733.44	2479.75
ENO1	enolase 1	1.81746	1.26551e-15	5.2716e-12	2593.24	3125.13	5221.7	6587.46
ODF3B	outer dense fiber of sperm tails 3B	1.81602	3.79603e-09	5.97783e-07	374.024	374.777	671.289	738.18
OASL	2'-5'-oligoadenylate synthetase like	1.81389	2.25878e-08	2.68292e-06	23.2835	18.7814	179.767	373.619
MIR6721	microRNA 6721	1.81163	0.00205569	0.0301775	17.8625	45.7945	41.1202	47.8935
PCNA	proliferating cell nuclear antigen	1.80837	2.06421e-14	3.19424e-11	439.769	430.91	794.137	932.246
WARS1	NA	1.80721	6.6e-05	0.00214996	7701.86	6046.45	15628.5	15971.4
UHRF1	ubiquitin like with PHD and ring finger domains 1	1.80407	8.31054e-15	1.63152e-11	223.23	241.341	532.386	638.879
BCAT1	branched chain amino acid transaminase 1	1.8035	0.000107539	0.00317462	191.961	224.454	460.55	399.259
GK	glycerol kinase	1.80326	0.00275163	0.0371393	69.7641	87.4683	140.73	115.789
NCAPH	non-SMC condensin I complex subunit H	1.80244	9.83227e-05	0.00294249	18.0751	20.9062	103.452	120.084
MTHFD1L	methylenetetrahydrofolate dehydrogenase (NADP+ dependent) 1 like	1.79864	3.56311e-13	2.69043e-10	212.894	260.829	366.024	565.218
GMNN	geminin, DNA replication inhibitor	1.79748	1.58532e-06	9.33689e-05	42.4017	41.2187	93.9327	116.537
MIR3658	microRNA 3658	1.7958	0.000772919	0.0144422	6.53769	21.9017	26.349	33.9624
CCNB1	cyclin B1	1.79558	5.30076e-09	7.92369e-07	100.231	68.6691	181.998	252.733
TUBBP1	tubulin beta pseudogene 1	1.79293	0.00232488	0.0328833	5.52503	5.14519	10.6406	13.561
SRGN	serglycin	1.79049	7.15235e-08	6.95759e-06	296.155	262.033	544.417	598.56
CINP	cyclin dependent kinase 2 interacting protein	1.78834	4.93496e-05	0.00169772	84.1444	94.0426	124.263	136.175
FABP5	fatty acid binding protein 5	1.78785	8.48095e-09	1.16161e-06	324.817	373.388	759.173	1018.65
UBALD2	UBA like domain containing 2	1.7863	1.7108e-15	5.2716e-12	1500.11	1351.39	2202.83	2706.29
SLC1A4	solute carrier family 1 member 4	1.7859	8.41589e-10	1.75767e-07	433.449	561.564	957.352	904.345
DDX60	DExD/H-box helicase 60	1.78441	0.00100798	0.0175847	740.72	884.115	2254.03	2340.74
LY6E	lymphocyte antigen 6 family member E	1.78417	3.75198e-14	4.60368e-11	1576	1306.04	3163.45	3795.31
CCNB2	cyclin B2	1.78233	0.00269295	0.0366122	31.8797	37.5534	70.6129	90.578
CDC45	cell division cycle 45	1.78015	3.60642e-06	0.000185343	42.3306	23.8928	107.528	136.908
CXCL9	C-X-C motif chemokine ligand 9	1.77501	2.25045e-05	0.000875446	34.1935	14.5032	282.155	255.276
TUBA1C	tubulin alpha 1c	1.77382	1.5809e-11	5.9685e-09	389.836	380.535	786.641	1071.4
ICAM1	intercellular adhesion molecule 1	1.77285	2.28206e-05	0.000885404	590.91	561.086	1059.3	1074.09
FH	fumarate hydratase	1.77283	7.21851e-08	6.96953e-06	240.994	298.659	447.806	408.073
MSRB1	methionine sulfoxide reductase B1	1.77207	1.18406e-06	7.27936e-05	93.3552	107.517	190.915	203.013
RRM1	ribonucleotide reductase catalytic subunit M1	1.77055	8.44558e-09	1.16161e-06	283.587	326.796	547.271	614.964
HASPIN	histone H3 associated protein kinase	1.76716	6.08716e-08	6.1812e-06	46.4169	74.6358	95.9206	120.351
HELZ2	helicase with zinc finger 2	1.76579	3.24022e-13	2.56228e-10	1716.76	1589.87	3083.23	3883.8
CISH	cytokine inducible SH2 containing protein	1.76371	2.82887e-09	4.74487e-07	50.0293	57.322	129.069	187.759
HAPLN3	hyaluronan and proteoglycan link protein 3	1.76139	0.001021	0.0177278	307.064	347.641	748.719	874.57
L2HGDH	L-2-hydroxyglutarate dehydrogenase	1.76049	0.000602083	0.0120204	42.5506	63.4818	105.609	83.9931
AC015911.7	NA	1.75764	0.000548588	0.0112971	57.6637	48.5792	184.743	206.414
PRDM1	PR/SET domain 1	1.75284	5.07446e-08	5.31789e-06	214.013	175.556	424.986	404.583
PSMA6	proteasome subunit alpha 6	1.75137	8.26113e-09	1.15296e-06	537.848	571.885	832.529	1034.58
NAPA-AS1	NAPA antisense RNA 1	1.7499	6.20045e-09	9.03915e-07	187.989	276.754	328.429	393.476
SRM	spermidine synthase	1.74905	2.35922e-13	1.98498e-10	470.385	516.681	885.656	1054.02
EIF5A	eukaryotic translation initiation factor 5A	1.74834	7.39279e-13	5.1834e-10	1760.75	2224.02	3311.29	4167.78
AC125611.3	NA	1.74556	1.73067e-09	3.24616e-07	215.792	195.124	398.401	582.239
PDGFA	platelet derived growth factor subunit A	1.74304	0.000130727	0.00370158	61.6478	52.4163	120.072	109.223
AC011511.5	NA	1.74291	9.04654e-05	0.00276065	64.3918	73.2265	121.232	117.765
TLR7	toll like receptor 7	1.74245	0.00172807	0.0263534	818.229	1014.26	1451.31	1677.11
AC009630.2	NA	1.73974	9.58479e-05	0.00288013	11.3202	15.7249	34.8322	49.3528
LAP3	leucine aminopeptidase 3	1.73793	1.89197e-05	0.000760549	638.149	830.434	1756.31	3320.2
MKI67	marker of proliferation Ki-67	1.73739	0.000588993	0.0118071	412.445	331.501	1297.36	1680.53
RACGAP1	Rac GTPase activating protein 1	1.73484	8.72425e-09	1.18392e-06	89.0865	82.6291	156.17	206.849
VDAC3	voltage dependent anion channel 3	1.73461	1.46462e-07	1.27982e-05	197.604	228.539	345.217	338.873
PSME2	proteasome activator subunit 2	1.7341	3.7615e-07	2.79719e-05	1846.34	1880.25	3038.16	3501.79
MT2A	metallothionein 2A	1.72868	0.000109488	0.00320816	181.877	125.128	307.294	332.032
SLAMF7	SLAM family member 7	1.72813	4.25171e-06	0.000212932	463.427	451.971	1023.49	1020.15
GINS1	GINS complex subunit 1	1.72804	0.000117975	0.003406	20.2493	26.8794	58.9681	89.2121
GAPDH	glyceraldehyde-3-phosphate dehydrogenase	1.72302	2.26762e-11	8.04542e-09	5292.37	4618.81	9635.56	10787.5
PSMD14	proteasome 26S subunit, non-ATPase 14	1.72036	7.15284e-09	1.02251e-06	229.679	276.941	451.646	534.647
CALD1	caldesmon 1	1.71994	0.00252128	0.0349396	102.004	97.6632	247.214	125.389
CD83	CD83 molecule	1.71827	3.334e-11	1.09089e-08	3752.24	3880.07	6636.51	7127.99
DTX3L	deltex E3 ubiquitin ligase 3L	1.71642	7.82638e-06	0.000359342	5747.81	6564.12	9168.37	11306.8
PRDX3	peroxiredoxin 3	1.71609	8.20744e-07	5.27713e-05	226.889	264.811	385.934	457.362
HSPE1	heat shock protein family E (Hsp10) member 1	1.716	7.7791e-10	1.64805e-07	284.895	329.521	541.816	726.315
BATF3	basic leucine zipper ATF-like transcription factor 3	1.71402	3.6505e-06	0.000186956	112.484	113.733	227.32	345.333
PLK1	polo like kinase 1	1.71123	6.5627e-08	6.54512e-06	45.7356	35.9264	88.2056	178.478
AL136988.1	NA	1.70754	5.02329e-06	0.000243299	137.5	151.626	224.381	281.064
AC011446.1	NA	1.70708	0.000364301	0.00817615	21.9689	25.5532	39.4727	49.6326
NR4A3	nuclear receptor subfamily 4 group A member 3	1.70511	3.79482e-05	0.00136614	373.169	477.986	718.529	707.096
ACTG1	actin gamma 1	1.70149	1.90795e-13	1.70258e-10	11751.1	11670.8	20581.6	24461.2
TUBB	tubulin beta class I	1.70114	7.39681e-16	4.35642e-12	4066.35	3928.66	7175.64	8976.7
AC091180.4	NA	1.69785	6.601e-08	6.54512e-06	218.368	267.922	426.032	518.701
SOD2-OT1	SOD2 overlapping transcript 1	1.6968	0.000317833	0.00736392	58.2686	88.6023	111.659	114.841
COX5A	cytochrome c oxidase subunit 5A	1.69629	3.70336e-10	9.01294e-08	252.358	292.051	423.994	558.98
CENPL	centromere protein L	1.69591	0.000396423	0.00876417	63.9765	82.4375	101.249	123.006
FBXO6	F-box protein 6	1.69531	3.43483e-07	2.58693e-05	474.101	452.967	756.692	899.219
CBR1	carbonyl reductase 1	1.69431	3.02212e-05	0.00111803	243.431	247.23	431.714	395.809
AL662797.2	NA	1.69302	2.16941e-14	3.19424e-11	2276.27	2267.88	3807.53	5065.08
POLQ	DNA polymerase theta	1.69224	7.8556e-05	0.00247191	35.0588	39.0964	85.4213	96.3692
MRPL58	mitochondrial ribosomal protein L58	1.69204	4.25594e-05	0.00150094	135.08	176.652	224.258	208.01
MIR7703	microRNA 7703	1.69164	8.38393e-07	5.36717e-05	460.735	469.535	834.075	951.421
SEMA7A	semaphorin 7A (John Milton Hagen blood group)	1.6913	2.5503e-08	2.99208e-06	736.364	576.035	1184.42	1362.58
GGCT	gamma-glutamylcyclotransferase	1.69092	6.2599e-08	6.29152e-06	80.332	120.459	161.281	193.243
NDUFB3	NADH:ubiquinone oxidoreductase subunit B3	1.69052	0.000202194	0.0051418	83.3263	98.2693	156.297	151.632
EIF4A1	eukaryotic translation initiation factor 4A1	1.68935	3.08717e-14	4.13232e-11	3032.31	3499.65	5203.88	6930.07
NME1-NME2	NME1-NME2 readthrough	1.68917	3.68707e-10	9.01294e-08	1113.08	1262.71	1961.86	2150.1
IDO1	indoleamine 2,3-dioxygenase 1	1.68801	0.000513024	0.0107146	36.76	54.1635	172.102	212.292
ZNF593	zinc finger protein 593	1.68771	2.04322e-06	0.000116606	151.818	202.879	278.991	322.982
LAG3	lymphocyte activating 3	1.68692	4.61118e-05	0.00161271	20.8933	10.4833	42.3936	69.119
AC011452.2	NA	1.68598	2.43676e-05	0.000933131	184.256	222.955	283.203	317.348
HSPA8	heat shock protein family A (Hsp70) member 8	1.68596	3.83473e-11	1.21425e-08	8820.11	11166.4	16885.4	21742.8
AL354864.1	NA	1.68587	0.0011245	0.0190475	7.14739	9.3907	28.8649	39.4989
XBP1	X-box binding protein 1	1.68464	1.8026e-07	1.51665e-05	949.699	912.917	1565.35	1915.08
APOL1	apolipoprotein L1	1.68441	4.01918e-06	0.000203748	474.465	535.1	758.042	850.11
PSMG1	proteasome assembly chaperone 1	1.68409	0.00124745	0.02073	83.0052	85.6376	150.44	136.482
FABP5P7	fatty acid binding protein 5 pseudogene 7	1.68227	0.00414721	0.0488117	4.5612	6.43773	11.7564	16.9015
AC011603.3	NA	1.68149	5.3605e-14	5.84652e-11	2632.1	2475.75	4159.26	5405.11
STAT4	signal transducer and activator of transcription 4	1.68088	0.00124877	0.02073	169.188	242.28	354.438	386.441
SLFN13	schlafen family member 13	1.68042	2.51686e-05	0.000960059	219.127	246.892	388.984	421.86
UBE2T	ubiquitin conjugating enzyme E2 T	1.67823	0.00153334	0.0242893	18.9778	17.1673	45.7644	51.069
HELLS	helicase, lymphoid specific	1.67654	0.000450953	0.00963692	197.668	270.452	419.098	457.942
U62317.1	NA	1.67567	0.00313916	0.0406795	52.9452	54.5595	130.934	115.392
DIAPH3	diaphanous related formin 3	1.67277	0.00182929	0.0276275	13.6169	13.8125	54.7434	59.6536
MRPL12	mitochondrial ribosomal protein L12	1.6718	6.15761e-07	4.22679e-05	274.749	269.989	486.391	504.188
MIR4435-2HG	MIR4435-2 host gene	1.67061	1.40771e-10	3.83835e-08	326.366	381.262	548.13	593.071
TUBG1	tubulin gamma 1	1.67027	1.30327e-11	5.48269e-09	138.982	130.493	269.621	351.288
PRDX1	peroxiredoxin 1	1.66849	6.26912e-12	2.93037e-09	935.729	1093.08	1583.01	1986.18
CDCA8	cell division cycle associated 8	1.66506	5.52874e-10	1.25239e-07	61.8908	52.4876	126.28	167.086
CRYM	crystallin mu	1.6645	0.00427505	0.0498384	12.3736	12.2079	27.404	29.7706
PGAP1	post-GPI attachment to proteins 1	1.66307	0.00352248	0.0439232	71.2746	49.7766	148.023	131.257
PSMA4	proteasome subunit alpha 4	1.66298	1.16697e-07	1.04771e-05	842.831	1003.76	1489.45	1647.84
NSDHL	NAD(P) dependent steroid dehydrogenase-like	1.66093	8.37279e-05	0.00259782	103.43	113.733	181.54	171.462
HSD17B10	hydroxysteroid 17-beta dehydrogenase 10	1.65924	1.23296e-05	0.000532378	151.015	152.159	258.576	248.393
HSPD1	heat shock protein family D (Hsp60) member 1	1.65878	3.2417e-07	2.46035e-05	1126.29	1273.51	2196.02	2542.08
TUBA1B	tubulin alpha 1b	1.65853	3.30639e-13	2.56228e-10	3454.79	3227.04	5559.66	7095.1
CXCL8	C-X-C motif chemokine ligand 8	1.65775	0.00228471	0.0324867	163.319	103.298	460.568	370.981
ATP5MC3	ATP synthase membrane subunit c locus 3	1.65645	8.77565e-08	8.17802e-06	176.716	232.519	325.286	356.101
SPC25	SPC25, NDC80 kinetochore complex component	1.65618	0.000504378	0.010564	4.01048	8.45163	23.065	37.3976
AC023593.1	NA	1.65479	7.40636e-08	7.10432e-06	166.881	134.918	275.909	326.27
CDCA5	cell division cycle associated 5	1.65381	2.62508e-09	4.49439e-07	56.5223	43.6802	105.579	162.778
MCM6	minichromosome maintenance complex component 6	1.65347	8.23389e-09	1.15296e-06	330.519	367.788	619.883	844.914
TFDP1	transcription factor Dp-1	1.65217	4.5898e-10	1.06425e-07	351.247	377.227	543.526	618.799
FARSB	phenylalanyl-tRNA synthetase subunit beta	1.65174	2.43601e-05	0.000933131	201.687	271.78	333.029	324.24
LDLR	low density lipoprotein receptor	1.65158	9.40014e-07	5.92752e-05	133.237	129.659	249.112	244.133
MELK	maternal embryonic leucine zipper kinase	1.64982	8.99383e-06	0.000404352	21.8009	6.11873	48.9741	70.0386
LIMA1	LIM domain and actin binding 1	1.64878	0.000195009	0.00498493	52.9026	44.2487	90.6865	100.194
AHCY	adenosylhomocysteinase	1.64848	1.52735e-15	5.2716e-12	415.511	422.492	622.206	833.83
MMP14	matrix metallopeptidase 14	1.64828	0.00430109	0.0500034	76.957	63.8004	114.22	133.741
SENP3-EIF4A1	SENP3-EIF4A1 readthrough (NMD candidate)	1.64807	5.432e-15	1.23047e-11	3531.33	3778.61	5744.93	7389.72
RIPK2	receptor interacting serine/threonine kinase 2	1.64745	0.000735771	0.0139427	203.996	249.316	377.472	329.781
H2AC4	NA	1.64675	0.000162367	0.00432369	48.8768	68.6691	139.051	202.397
VDAC1	voltage dependent anion channel 1	1.64519	2.3393e-12	1.32477e-09	561.643	643.664	1004.5	1281.54
GBP1P1	guanylate binding protein 1 pseudogene 1	1.64502	0.00434338	0.0502965	65.0079	44.3797	130.361	138.273
IGLV3-27	immunoglobulin lambda variable 3-27	1.64491	0.00247185	0.034384	13.2958	32.7564	29.553	42.5228
FAM98A	family with sequence similarity 98 member A	1.64428	4.10047e-05	0.0014601	197.716	256.436	319.731	354.013
PRDX4	peroxiredoxin 4	1.64366	2.94854e-06	0.000157584	123.612	116.411	196.862	243.934
BUB1B	BUB1 mitotic checkpoint serine/threonine kinase B	1.64337	0.00243546	0.0340063	64.1568	54.4676	111.997	155.09
TNFRSF4	TNF receptor superfamily member 4	1.6423	0.000308073	0.00717731	21.8799	12.2305	47.3862	24.9106
SYNGR2	synaptogyrin 2	1.64199	9.84377e-12	4.39211e-09	2718.26	2786.4	4183.72	5228.01
POMP	proteasome maturation protein	1.64019	2.96845e-07	2.30039e-05	385.637	396.617	660.386	799.045
AC137630.3	NA	1.64019	0.000285037	0.00675826	148.814	168.409	225.414	241.975
RPL22L1	ribosomal protein L22 like 1	1.63931	9.98071e-07	6.24017e-05	345.974	511.933	606.665	735.302
RPL26L1	ribosomal protein L26 like 1	1.63908	4.32389e-11	1.35457e-08	137.899	142.007	250.341	325.535
NHP2	NHP2 ribonucleoprotein	1.63901	5.13057e-08	5.35763e-06	419.634	463.884	632.196	734.232
RRM1-AS1	RRM1 antisense RNA 1	1.63882	0.00254586	0.0351823	51.601	89.9813	122.256	147.137
HELB	DNA helicase B	1.63416	0.000180187	0.00470403	460.578	611.523	784.044	814.606
EPSTI1	epithelial stromal interaction 1	1.63412	0.000320117	0.00739358	4543.63	4883.02	7621.78	9683.94
HSPA5	heat shock protein family A (Hsp70) member 5	1.6335	2.65433e-13	2.17125e-10	2336.61	2521.22	3565.47	4379.61
UBE2S	ubiquitin conjugating enzyme E2 S	1.63232	1.68333e-07	1.43683e-05	214.769	283.847	416.32	431.395
AL603839.1	NA	1.63173	0.00285888	0.0380578	37.752	47.21	56.232	65.488
PPIF	peptidylprolyl isomerase F	1.63083	2.0522e-09	3.75361e-07	314.538	302.573	549.473	602.872
GINS4	GINS complex subunit 4	1.63059	3.41567e-06	0.000177712	93.9376	92.986	160.496	179.904
IFITM2	interferon induced transmembrane protein 2	1.62775	4.49997e-09	6.90183e-07	526.292	521.542	934.018	1037.75
AL391650.1	NA	1.62753	1.29013e-06	7.81747e-05	161.686	214.502	289.181	326.892
AC092718.8	NA	1.62713	0.000440695	0.00948654	39.0091	32.8581	74.9302	59.8562
PGAM1	phosphoglycerate mutase 1	1.62552	3.7621e-09	5.95626e-07	378.228	448.985	630.456	769.912
PAICS	phosphoribosylaminoimidazole carboxylase and phosphoribosylaminoimidazolesuccinocarboxamide synthase	1.62513	2.21299e-09	3.97366e-07	480.232	524.163	781.72	900.412
SERPING1	serpin family G member 1	1.62424	6.20012e-07	4.24007e-05	17.6067	10.2904	47.4281	69.6617
AC093512.1	NA	1.62397	3.00346e-10	7.75842e-08	238.455	235.536	414.444	472.052
PTMS	parathymosin	1.62324	2.48146e-07	1.97497e-05	62.3372	53.6478	125.186	138.292
TALDO1	transaldolase 1	1.62256	2.20181e-11	7.90717e-09	1594.99	1578.58	2689.4	2897.77
GFI1	growth factor independent 1 transcriptional repressor	1.62211	0.00282372	0.0377796	18.6554	17.1673	58.1805	48.8446
RAD51AP1	RAD51 associated protein 1	1.62053	0.00424464	0.049582	32.044	42.8079	61.9331	65.6072
MCM2	minichromosome maintenance complex component 2	1.61862	4.6175e-14	5.43905e-11	691.212	683.658	1178.12	1512.13
MLKL	mixed lineage kinase domain like pseudokinase	1.61855	3.92872e-07	2.88598e-05	437.979	366.661	694.611	752.898
AL157871.4	NA	1.61741	0.00242228	0.0338544	690.324	591.345	1380.53	1377.79
TRIM25	tripartite motif containing 25	1.6161	1.57999e-11	5.9685e-09	1187.74	1206.7	1963.69	2394.93
GTF3C6	general transcription factor IIIC subunit 6	1.6155	3.20604e-06	0.000167992	293.264	334.263	475.487	477.898
PPA1	pyrophosphatase (inorganic) 1	1.61407	4.06814e-07	2.98006e-05	123.747	140.65	269.905	330.54
CCT5	chaperonin containing TCP1 subunit 5	1.61372	8.13861e-13	5.44695e-10	1540.88	1761.1	2521.67	3247.88
IFI30	IFI30, lysosomal thiol reductase	1.61251	4.87058e-07	3.48464e-05	2028.23	2064.42	3451	3700.93
GINS2	GINS complex subunit 2	1.61203	7.75133e-05	0.00244391	46.9987	47.5497	103.492	116.968
ARHGAP11A	Rho GTPase activating protein 11A	1.61125	0.000783432	0.0145831	93.8159	98.7877	169.214	156.793
IL4I1	interleukin 4 induced 1	1.61032	1.26218e-06	7.67946e-05	289.731	292.947	404.495	506.793
CHCHD4	coiled-coil-helix-coiled-coil-helix domain containing 4	1.61027	2.62222e-05	0.000989989	114.177	181.068	193.919	264.983
CDT1	chromatin licensing and DNA replication factor 1	1.60996	5.00375e-08	5.26251e-06	111.631	96.5666	201.812	226.248
STOM	stomatin	1.60927	2.63469e-06	0.000143148	225.797	240.342	417.353	432.873
RANBP1	RAN binding protein 1	1.60872	8.29671e-11	2.39531e-08	1316.37	1389.51	1992.75	2516.06
AC016876.3	NA	1.60738	8.2961e-11	2.39531e-08	3673.17	4399.29	6485.82	8080.31
PSMC3	proteasome 26S subunit, ATPase 3	1.60688	7.50049e-11	2.23105e-08	660.023	664.159	1013.56	1222.87
SECTM1	secreted and transmembrane 1	1.60518	0.000182561	0.00474904	30.6821	18.776	55.4358	58.1656
CTSL	cathepsin L	1.60469	0.00149656	0.023822	81.7946	27.233	131.97	128.651
STAT2	signal transducer and activator of transcription 2	1.6046	2.06223e-07	1.70108e-05	3141.03	2768.11	4716.45	5559.76
SPAG5	sperm associated antigen 5	1.60411	7.01633e-06	0.000326925	134.066	109.372	219.321	258.988
MRPL51	mitochondrial ribosomal protein L51	1.60395	2.31032e-06	0.000128367	264.352	290.09	460.409	455.668
SCCPDH	saccharopine dehydrogenase (putative)	1.60224	0.00344075	0.0432451	50.1663	49.7955	79.7049	88.049
NME2	NME/NM23 nucleoside diphosphate kinase 2	1.60214	1.85589e-07	1.54822e-05	944.592	1038.01	1512.03	1631.44
EGR2	early growth response 2	1.60117	3.68674e-07	2.74867e-05	452.019	462.029	701.746	738.499
HSP90AB1	heat shock protein 90 alpha family class B member 1	1.60076	2.59007e-11	8.76694e-09	17631.4	20914.5	31149.3	36079.5
MIF	macrophage migration inhibitory factor	1.60053	1.29598e-08	1.67387e-06	883.703	896.507	1295.55	1482.39
C1QBP	complement C1q binding protein	1.60045	9.50382e-11	2.69104e-08	660.533	739.776	1104.84	1386.23
H2BC14	NA	1.59936	1.57246e-05	0.00065589	82.3089	55.9397	174.743	206.332
BZW2	basic leucine zipper and W2 domains 2	1.59873	0.00024113	0.00595204	215.369	278.968	382.441	409.108
B4GALT5	beta-1,4-galactosyltransferase 5	1.59833	1.54532e-11	5.9685e-09	241.516	256.768	410.431	468.306
DHX58	DExH-box helicase 58	1.59754	2.56823e-07	2.01759e-05	295.117	220.214	398.85	533.736
NFKB1	nuclear factor kappa B subunit 1	1.59747	4.09324e-09	6.3441e-07	1742.96	1789.34	2876.01	2884.88
EHD4	EH domain containing 4	1.59709	3.64979e-15	8.95658e-12	457.308	439.029	820.201	935.442
TCP1	t-complex 1	1.59636	1.49247e-08	1.88044e-06	1046	1229.16	1567.7	1887.67
AC091564.2	NA	1.59592	0.000341391	0.00778119	235.824	284.015	389.63	386.045
TPX2	TPX2, microtubule nucleation factor	1.5941	2.83584e-09	4.74487e-07	99.2034	61.0395	197.74	400.805
SLC38A5	solute carrier family 38 member 5	1.59338	3.34644e-10	8.42273e-08	118.636	110.5	195.39	264.699
CABLES1	Cdk5 and Abl enzyme substrate 1	1.59298	2.34782e-05	0.000904955	226.815	247.258	407.681	350.892
CDC20	cell division cycle 20	1.59295	5.56131e-05	0.00188241	45.3315	48.5792	107.004	145.883
ALPK1	alpha kinase 1	1.59089	0.00266619	0.0363674	674.582	713.124	980.872	921.995
MIF-AS1	MIF antisense RNA 1	1.59001	2.27068e-08	2.68542e-06	874.723	928.893	1300.61	1500.47
STOML2	stomatin like 2	1.58921	2.06734e-09	3.75797e-07	354.727	346.418	516.583	665.07
IFIH1	interferon induced with helicase C domain 1	1.58866	0.000137159	0.00382487	873.248	1083.27	1448.68	2043.39
CCT6A	chaperonin containing TCP1 subunit 6A	1.58844	3.05808e-08	3.45036e-06	926.933	1125.53	1625.53	1830.93
ZWILCH	zwilch kinetochore protein	1.58796	0.00246902	0.0343609	80.4704	75.1198	132.532	112.922
AC015911.3	NA	1.58784	0.00385215	0.0465546	13.1173	16.1931	87.1831	90.2836
IFITM3	interferon induced transmembrane protein 3	1.58735	2.02937e-08	2.45929e-06	97.1225	119.24	196.993	424.118
ATP5MD	ATP synthase membrane subunit DAPIT	1.58386	1.51668e-08	1.8925e-06	140.217	199.634	241.74	289.182
ETF1	eukaryotic translation termination factor 1	1.58323	2.08186e-06	0.000117995	713.214	853.817	1269.15	1269.46
MFSD2A	major facilitator superfamily domain containing 2A	1.58267	0.00079755	0.0147462	52.98	46.3067	90.6061	88.2029
TRAF1	TNF receptor associated factor 1	1.58238	3.048e-07	2.34968e-05	872.721	1007.27	1437.1	1550.99
CHCHD2	coiled-coil-helix-coiled-coil-helix domain containing 2	1.58189	1.26253e-10	3.50745e-08	812.782	933.884	1278.09	1438.8
ACAT2	acetyl-CoA acetyltransferase 2	1.58144	2.29115e-07	1.85322e-05	374.951	439.359	572.221	703.2
GALNT2	polypeptide N-acetylgalactosaminyltransferase 2	1.58085	4.93456e-06	0.00024003	939.495	1054.44	1648.14	1664.15
FKBP11	FK506 binding protein 11	1.5797	0.000144781	0.00396975	170.712	205.727	322.767	346.346
EMC7	ER membrane protein complex subunit 7	1.57969	0.000704896	0.0134966	123	146.495	203.13	180.721
GSTO1	glutathione S-transferase omega 1	1.5795	0.000324373	0.00747428	230.403	276.086	390.537	415.494
PARP9	poly(ADP-ribose) polymerase family member 9	1.57869	0.000726605	0.0138135	4241.48	4518.21	6023.87	6666.25
SOD2	superoxide dismutase 2	1.57861	0.000632286	0.012413	951.194	1220.52	1439.08	1581.96
RNF213	ring finger protein 213	1.57842	2.3787e-06	0.000131669	19309.8	22167.6	33405.8	34668.1
FAM207A	family with sequence similarity 207 member A	1.57832	3.47072e-05	0.00126501	153.921	147.339	268.327	249.073
NAPA	NSF attachment protein alpha	1.57691	2.80899e-10	7.32029e-08	808.043	742.831	1245.51	1460.36
RRM2	ribonucleotide reductase regulatory subunit M2	1.57661	8.03252e-08	7.60584e-06	116.785	66.5695	330.405	587.022
ASF1B	anti-silencing function 1B histone chaperone	1.5761	0.000854658	0.0154686	43.2022	43.6802	86.959	109.531
TFRC	transferrin receptor	1.57506	0.000154909	0.00417742	666.609	792.148	1197.82	1165.25
TRIB1	tribbles pseudokinase 1	1.57486	1.78976e-07	1.51017e-05	261.312	303.319	445.245	582.102
EBI3	Epstein-Barr virus induced 3	1.57416	0.00223	0.0320025	64.9493	60.2296	114.309	110.251
TOMM40	translocase of outer mitochondrial membrane 40	1.57286	5.1939e-09	7.80357e-07	453.57	474.015	731.281	787.656
SAMHD1	SAM and HD domain containing deoxynucleoside triphosphate triphosphohydrolase 1	1.57235	2.23708e-08	2.67795e-06	355.912	330.552	661.652	862.014
UBTD2	ubiquitin domain containing 2	1.57193	0.000246203	0.0060519	119.556	135.187	199.219	190.333
MRPL22	mitochondrial ribosomal protein L22	1.57144	0.00261451	0.035877	93.3273	113.352	171.573	159.527
CCL3	C-C motif chemokine ligand 3	1.57125	0.000124924	0.00356814	138.484	124.686	281.106	367.35
ATP6V1A	ATPase H+ transporting V1 subunit A	1.57059	0.00304345	0.0398504	542.054	537.267	809.732	723.218
POLD3	DNA polymerase delta 3, accessory subunit	1.57054	3.799e-06	0.000193887	187.968	217.87	308.277	308.579
SLC43A3	solute carrier family 43 member 3	1.56822	4.44906e-07	3.20332e-05	211.375	199.083	428.012	483.789
COX17	cytochrome c oxidase copper chaperone COX17	1.56781	0.000963241	0.0169752	349.906	414.324	521.667	516.661
PDIA6	protein disulfide isomerase family A member 6	1.56739	1.45692e-09	2.80415e-07	1477.51	1580.35	2360.29	2648.94
MAIP1	matrix AAA peptidase interacting protein 1	1.56722	0.00183004	0.0276275	135.324	149.211	208.785	237.02
BCL3	B cell CLL/lymphoma 3	1.56666	5.24326e-06	0.00025312	581.099	617.18	959.519	809.033
DNAJA1	DnaJ heat shock protein family (Hsp40) member A1	1.56664	1.44609e-05	0.000608348	2184.57	2871.54	3978.34	4195.42
PSMB3	proteasome subunit beta 3	1.56612	2.17496e-06	0.000121534	406.063	482.23	675.671	707.704
RHEBL1	RHEB like 1	1.56533	5.42336e-05	0.00184632	57.2384	55.2501	90.4496	108.176
PFKP	phosphofructokinase, platelet	1.56459	7.06402e-10	1.5184e-07	615.64	812.598	1153.23	1409.64
TRIM22	tripartite motif containing 22	1.56456	9.31949e-06	0.00041519	7584.47	7911.12	12056.5	13052.8
HSPE1-MOB4	HSPE1-MOB4 readthrough	1.56409	4.51047e-08	4.88324e-06	366.724	430.07	645.375	836.652
ECD	ecdysoneless cell cycle regulator	1.56368	0.00117183	0.0197414	359.133	467.909	540.849	509.001
ELOC	elongin C	1.56342	7.91298e-06	0.000361835	128.045	187.767	205.547	247.808
GPN3	GPN-loop GTPase 3	1.56304	9.10627e-06	0.00040816	90.3072	97.1584	139.842	147.529
SOCS1	suppressor of cytokine signaling 1	1.56274	0.00202507	0.0298099	2178.2	2477.87	2868.05	3250.01
ISG20	interferon stimulated exonuclease gene 20	1.56256	1.26086e-06	7.67946e-05	2625.62	2698.89	3899.5	4717.54
ATP6V1C2	ATPase H+ transporting V1 subunit C2	1.5623	4.65652e-09	7.10494e-07	327.23	317.688	520.037	569.859
ZCCHC2	zinc finger CCHC-type containing 2	1.56229	6.76769e-08	6.64058e-06	1142.3	1176.21	1838.94	2256.89
ISOC1	isochorismatase domain containing 1	1.56184	0.000293125	0.00689632	160.786	208.569	248.857	276.1
MACC1	MET transcriptional regulator MACC1	1.56059	0.00376301	0.0457482	84.3589	91.5844	175.557	134.652
AC092718.3	NA	1.55978	0.000578758	0.0116815	36.8699	34.8697	79.0152	52.8139
PSMA1	proteasome subunit alpha 1	1.55823	2.05467e-05	0.000816545	344.49	428.216	566.316	576.398
SOD2.1	NA	1.55802	0.00110871	0.0188834	507.673	716.415	885.376	880.542
SEC61B	Sec61 translocon beta subunit	1.55794	1.33754e-06	8.07131e-05	239.326	239.862	409.549	516.099
RNF213-AS1	NA	1.55789	4.50282e-05	0.00158233	900.477	1027.39	1552.42	1638.85
KARS1	NA	1.55709	5.02568e-11	1.54163e-08	1401.25	1637.14	2089.24	2512.27
PRIM2	DNA primase subunit 2	1.5562	0.000950776	0.0167756	113.815	132.409	190.732	182.253
AC000068.2	NA	1.55565	0.00061071	0.012145	73.2782	93.8802	110.133	129.946
PML	promyelocytic leukemia	1.55536	3.71203e-08	4.09407e-06	2168	2304.62	2898.01	3742.56
GART	phosphoribosylglycinamide formyltransferase, phosphoribosylglycinamide synthetase, phosphoribosylaminoimidazole synthetase	1.55511	2.04489e-12	1.18074e-09	643.277	713.489	985.124	1203.65
RNU5D-1	RNA, U5D small nuclear 1	1.55471	0.00389285	0.0467142	40.1141	45.4363	72.8834	73.2331
CHST12	carbohydrate sulfotransferase 12	1.55412	9.05893e-11	2.58997e-08	521.901	494.89	834.825	923.533
AL445490.1	NA	1.5534	0.000687051	0.0132472	5.0635	5.97319	20.7259	36.2663
GOT2	glutamic-oxaloacetic transaminase 2	1.55332	1.40015e-08	1.77722e-06	408.712	427.947	643.593	688.68
CHMP5	charged multivesicular body protein 5	1.55327	2.91733e-08	3.32983e-06	467.246	542.545	825.822	1031.64
AP000350.4	NA	1.55186	2.02468e-08	2.45929e-06	755.289	797.877	1127.1	1224.33
PSMB2	proteasome subunit beta 2	1.55165	2.50171e-11	8.66708e-09	402.866	388.489	595.697	674.767
CYCS	cytochrome c, somatic	1.55148	1.04484e-06	6.47755e-05	650.456	787.314	1024.74	1243.23
TK1	thymidine kinase 1	1.551	8.38885e-08	7.89249e-06	142.804	162.272	256.501	334.463
H3C10	NA	1.55031	3.94183e-06	0.000200829	201.209	221.037	286.152	385.095
PRMT5	protein arginine methyltransferase 5	1.55003	2.97328e-06	0.000158331	295.294	323.338	476.74	594.534
AL035458.2	NA	1.54957	0.00055853	0.0114458	56.9123	50.4289	95.9909	101.912
ATP5MF	ATP synthase membrane subunit f	1.54777	6.56748e-06	0.000309439	322.5	390.653	485.924	519.018
NCAPG2	non-SMC condensin II complex subunit G2	1.54716	3.47182e-08	3.87266e-06	198.2	177.205	297.139	376.935
FARSA	phenylalanyl-tRNA synthetase subunit alpha	1.54649	3.69893e-09	5.88789e-07	525.055	618.281	820.341	850.962
ATP5F1B	ATP synthase F1 subunit beta	1.54561	7.3849e-10	1.57587e-07	1175.19	1312.15	1837.56	2144.23
FASN	fatty acid synthase	1.54544	9.91552e-10	2.02772e-07	1057.05	943.628	1506.4	1588.17
ATIC	5-aminoimidazole-4-carboxamide ribonucleotide formyltransferase/IMP cyclohydrolase	1.5446	2.537e-11	8.68715e-09	545.032	651.628	840.734	1104.24
H2AC11	NA	1.54351	6.3601e-06	0.000300148	494.404	681.291	853.327	963.14
AL589765.7	NA	1.54276	0.000220248	0.00553401	67.6546	76.5495	117.382	145.245
ANKRD33B	ankyrin repeat domain 33B	1.54209	2.99148e-07	2.31215e-05	534.344	563.813	876.765	1027.38
COMMD4	COMM domain containing 4	1.54189	0.00249421	0.034646	86.8859	104.299	134.542	155.408
AP000688.1	NA	1.54187	0.00130555	0.0214183	147.197	137.065	236.921	191.503
MVP	major vault protein	1.54175	9.67047e-06	0.000427591	2046.46	2256.97	2718.24	3143.69
LYAR	Ly1 antibody reactive	1.54055	0.000184959	0.00479882	292.824	387.441	520.356	559.243
HMGA1	high mobility group AT-hook 1	1.54013	3.89629e-10	9.32829e-08	1213.62	1080.96	1894.56	2304.47
H2AC13	NA	1.54009	0.00206916	0.0302846	119.727	159.285	219.608	300.495
ISOC2	isochorismatase domain containing 2	1.53964	6.06028e-08	6.1752e-06	152.277	159.87	310.514	363.739
AC136475.1	NA	1.53912	2.02827e-06	0.000115978	56.9279	114.442	107.986	182.956
CTSD	cathepsin D	1.5383	0.00426242	0.0497304	641.143	487.122	794.641	843.721
PHF11	PHD finger protein 11	1.53805	0.000219736	0.00552586	1381.48	1751.07	2358.07	2438.28
H4C4	NA	1.5379	0.000595793	0.0119191	217.632	224.374	348.736	451.662
NFIL3	nuclear factor, interleukin 3 regulated	1.5378	0.00177787	0.026987	71.2184	81.2453	118.94	140.96
AL121594.1	NA	1.53777	1.41554e-09	2.76058e-07	625.683	688.401	922.789	1210.28
H2BC11	NA	1.53626	6.21159e-06	0.00029361	272.782	284.333	492.37	609.528
MSMO1	methylsterol monooxygenase 1	1.5353	0.000848238	0.0154096	242.064	217.209	368.724	365.013
TUBB4B	tubulin beta 4B class IVb	1.53506	1.43132e-09	2.77299e-07	1156.51	1108.44	1663.07	1776.73
NETO2	neuropilin and tolloid like 2	1.53498	0.00295803	0.0390269	41.5487	55.9397	77.9626	96.881
METTL1	methyltransferase like 1	1.53478	1.84524e-05	0.000745385	54.485	54.4676	93.8221	124.924
RBCK1	RANBP2-type and C3HC4-type zinc finger containing 1	1.53471	3.2077e-07	2.44716e-05	1184.88	1161.63	1724.09	1789.52
MRTO4	MRT4 homolog, ribosome maturation factor	1.53307	1.49423e-08	1.88044e-06	387.417	427.947	620.385	733.486
MAD2L1	mitotic arrest deficient 2 like 1	1.53253	0.00320194	0.0412832	42.4059	51.5234	103.949	90.9603
CENPX	centromere protein X	1.53223	0.002722	0.0368371	64.3244	75.13	96.0681	118.873
PSMA2	proteasome subunit alpha 2	1.53205	4.11517e-09	6.34469e-07	361.102	414.376	589.018	798.515
BRCA1	BRCA1, DNA repair associated	1.53099	0.00156643	0.024628	165.438	132.406	259.564	240.871
PRELID1	PRELI domain containing 1	1.53062	2.29701e-07	1.85322e-05	710.711	757.84	1008.97	1166.02
NFKB2	nuclear factor kappa B subunit 2	1.52995	2.35001e-06	0.000130326	1946.04	1603.24	2429.14	2962.05
NAA10	N(alpha)-acetyltransferase 10, NatA catalytic subunit	1.5296	3.18591e-07	2.43685e-05	266.953	352.051	462.93	512.943
ATF3	activating transcription factor 3	1.52928	6.5572e-05	0.00214313	198.859	180.848	357.8	377.178
EBNA1BP2	EBNA1 binding protein 2	1.52895	2.41296e-09	4.2549e-07	575.178	582.695	873.737	1139.23
KATNBL1	katanin regulatory subunit B1 like 1	1.52779	0.0018612	0.0279778	129.675	157.442	202.112	142.16
HAT1	histone acetyltransferase 1	1.52773	0.00204864	0.0301191	284.691	399.873	460.602	538.007
TREX1	three prime repair exonuclease 1	1.52661	2.07541e-05	0.000821635	620.004	578.984	867.251	1025.71
LRRC42	leucine rich repeat containing 42	1.52648	0.000996821	0.0174521	122.545	137.383	200.116	165.165
RAN	RAN, member RAS oncogene family	1.5264	1.43622e-11	5.71537e-09	1754.79	1919.31	2527.33	3163.28
YAF2	YY1 associated factor 2	1.52587	0.000838919	0.0152918	276.36	404.7	455.286	373.46
ACTB	actin beta	1.52499	4.48409e-10	1.04799e-07	49621.2	54220.7	78244.8	93201.5
EAF1-AS1	EAF1 antisense RNA 1	1.52467	0.00380136	0.0461048	105.968	142.649	180.269	208.666
PA2G4	proliferation-associated 2G4	1.52355	4.47139e-10	1.04799e-07	1312.37	1465.59	1961.4	2654.89
ALYREF	Aly/REF export factor	1.52327	8.76775e-10	1.80554e-07	463.519	428.677	645.367	718.317
PSAT1	phosphoserine aminotransferase 1	1.52236	1.07311e-08	1.42991e-06	51.5288	24.678	92.8393	78.28
PSMA3	proteasome subunit alpha 3	1.52224	6.4234e-05	0.00210876	605.622	677.165	917.954	921.36
TMEM140	transmembrane protein 140	1.52151	0.000431136	0.0093398	738.467	1004.88	1173.47	1226.37
ATP5PF	ATP synthase peripheral stalk subunit F6	1.52137	2.2923e-05	0.000887231	390.849	536.209	593.221	658.044
RTP4	receptor transporter protein 4	1.52103	0.0024422	0.0340681	91.2198	97.2126	156.507	159.968
ERH	ERH, mRNA splicing and mitosis factor	1.51985	8.50786e-06	0.000386039	309.292	324.394	449.809	504.861
RARS1	NA	1.51936	0.000291993	0.00688198	337.918	402.195	503.464	474.005
TRAF4	TNF receptor associated factor 4	1.51864	7.88428e-08	7.5138e-06	717.412	644.202	1033.81	1053.23
HIVEP3	human immunodeficiency virus type I enhancer binding protein 3	1.51836	6.00406e-08	6.13915e-06	914.799	956.706	1414.1	1469.18
HSP90AB3P	heat shock protein 90 alpha family class B member 3, pseudogene	1.51828	0.00425071	0.0496332	18.7042	20.9665	26.3871	26.2942
AC051619.6	NA	1.51798	0.00435718	0.0503573	151.554	169.366	246.144	215.727
MYD88	MYD88, innate immune signal transduction adaptor	1.51796	2.05056e-11	7.50118e-09	823.131	781.098	1261.11	1416.12
BASP1	brain abundant membrane attached signal protein 1	1.51749	1.7392e-07	1.47172e-05	3156.56	3555.77	4794.6	5748.83
NUCB1	nucleobindin 1	1.51672	7.25496e-08	6.98183e-06	1358.66	1475.31	2074.37	2333.46
E2F3P1	E2F transcription factor 3 pseudogene 1	1.51667	0.00365516	0.0449612	24.8287	14.721	47.5842	52.3297
ADAR	adenosine deaminase, RNA specific	1.51589	3.23596e-09	5.26401e-07	8673.13	9534.28	12374.6	16096.3
VAMP5	vesicle associated membrane protein 5	1.51561	0.00159336	0.0249981	150.653	174.15	201.354	298.439
GLA	galactosidase alpha	1.51556	0.000161719	0.00431759	76.9656	88.9888	173.924	159.803
RUNX3	runt related transcription factor 3	1.51554	1.69574e-08	2.08068e-06	2729.35	2789.62	4551.72	4678
TIMM21	translocase of inner mitochondrial membrane 21	1.51531	0.000278684	0.00665587	223.563	257.843	362.099	294.08
PSMD8	proteasome 26S subunit, non-ATPase 8	1.51514	9.49776e-08	8.74031e-06	947.647	990.718	1375.42	1544.78
EIF3CL	eukaryotic translation initiation factor 3 subunit C like	1.51499	0.0022545	0.0322284	14.2048	16.8984	21.9801	29.2729
ATP5PD	ATP synthase peripheral stalk subunit d	1.51452	1.94431e-05	0.000776878	328.674	377.506	497.025	561.914
KNSTRN	kinetochore localized astrin (SPAG5) binding protein	1.51448	3.61415e-06	0.000185417	116.691	122.375	175.708	239.799
CALR	calreticulin	1.51446	5.17945e-09	7.80357e-07	9121.39	10141.6	13220.3	15653.7
NUCB1-AS1	NUCB1 antisense RNA 1	1.51348	1.05173e-07	9.58869e-06	521.565	495.658	736.483	894.998
LMNB2	lamin B2	1.51218	3.6013e-11	1.15273e-08	576.369	635.946	962.784	1075.04
CCNE1	cyclin E1	1.5121	0.000630762	0.0124026	49.6611	42.2664	80.1713	78.9196
NRIR	negative regulator of interferon response	1.51048	1.01102e-05	0.000444368	12.5982	10.3047	61.3954	78.0881
CENPN	centromere protein N	1.51043	0.00124322	0.0206721	99.0167	94.2142	159.689	184.288
UTP11	UTP11, small subunit processome component	1.51021	0.000189474	0.00488265	166.164	208.162	265.218	346.596
PNP	purine nucleoside phosphorylase	1.50992	4.57764e-07	3.28786e-05	485.059	539.696	739.935	848.33
UBE2L6	ubiquitin conjugating enzyme E2 L6	1.50881	0.00049237	0.0103567	2274.75	2325.54	2821.94	3450.64
BCL2L11	BCL2 like 11	1.5086	3.36375e-14	4.30676e-11	1183.84	1324.09	1855.39	2076.79
MTFP1	mitochondrial fission process 1	1.50832	0.000433249	0.00936948	90.7415	81.699	136.872	163.27
TAP1	transporter 1, ATP binding cassette subfamily B member	1.50823	0.000454436	0.00967624	5622.65	5619.31	7877.98	8652.81
PRKAG1	protein kinase AMP-activated non-catalytic subunit gamma 1	1.50741	4.07451e-05	0.00145262	197.441	242.896	289.912	293.386
CDCA7	cell division cycle associated 7	1.50736	1.53219e-07	1.32705e-05	33.2478	19.0199	50.6128	90.2086
TNF	tumor necrosis factor	1.50708	5.40336e-05	0.00184165	361.188	350.316	641.255	639.062
LCP1	lymphocyte cytosolic protein 1	1.50703	5.95539e-08	6.11061e-06	10167.2	10803.9	15280.8	18420.9
ARID5A	AT-rich interaction domain 5A	1.50694	2.78629e-07	2.17641e-05	723.355	770.304	1132.95	1441.22
TNFRSF18	TNF receptor superfamily member 18	1.50658	0.000451945	0.0096496	64.9877	42.1282	93.8418	79.7037
FOXM1	forkhead box M1	1.5064	0.000108553	0.00319028	132.707	122.572	188.53	216.186
SNHG4	small nucleolar RNA host gene 4	1.50636	7.01019e-05	0.00225613	154.246	157.724	226.912	273.086
GYPC	glycophorin C (Gerbich blood group)	1.50619	1.11443e-05	0.000484752	419.099	443.114	588.291	699.146
SLC27A4	solute carrier family 27 member 4	1.50588	0.00144811	0.023252	96.8201	114.119	178.437	147.111
SQLE	squalene epoxidase	1.50575	1.12685e-06	6.97133e-05	673.726	773.793	990.51	1011.02
CMTR1	cap methyltransferase 1	1.50543	1.37223e-09	2.71205e-07	2002.1	2039.55	3013.1	3086.73
IL12RB2	interleukin 12 receptor subunit beta 2	1.50527	0.00311144	0.0404528	26.9612	24.1719	73.7332	95.7182
OSTC	oligosaccharyltransferase complex non-catalytic subunit	1.50519	9.38593e-05	0.00283376	160.559	186.694	267.185	276.813
H2BC9	NA	1.50504	4.25942e-07	3.10354e-05	234.324	228.194	437.189	649.046
AC015911.5	NA	1.50499	0.000700372	0.0134274	13.8319	12.2375	22.108	38.8337
NOC4L	nucleolar complex associated 4 homolog	1.50485	5.44232e-07	3.8341e-05	152.477	167.822	274.459	264.772
HSPA9	heat shock protein family A (Hsp70) member 9	1.50484	2.56403e-07	2.01759e-05	2840.72	3218.87	4241.36	4904.38
HSPBP1	HSPA (Hsp70) binding protein 1	1.50479	0.000403183	0.0088604	206.424	202.676	300.188	293.364
ERAL1	Era like 12S mitochondrial rRNA chaperone 1	1.50453	3.30336e-08	3.69875e-06	213.628	208.895	349.369	347.269
SFXN1	sideroflexin 1	1.50365	6.1189e-06	0.000291406	195.668	204.992	270.846	334.419
IL2RB	interleukin 2 receptor subunit beta	1.50364	1.30623e-05	0.000555865	197.417	154.506	341.397	410.282
ARMC6	armadillo repeat containing 6	1.50354	0.000152781	0.00413141	186.658	188.699	255.214	294.636
N4BP1	NEDD4 binding protein 1	1.50341	5.7654e-08	5.95717e-06	871.725	940.873	1335.19	1447.27
PDE4B	phosphodiesterase 4B	1.50311	0.00229474	0.032595	3793.65	4740.17	5913.6	6303.25
PEF1	penta-EF-hand domain containing 1	1.50251	4.57835e-05	0.00160504	337.505	354.775	478.735	495.126
AC068580.4	NA	1.50216	0.002246	0.0321537	438.64	350.316	476.907	574.389
AC243829.4	NA	1.50188	0.000586567	0.0117954	144.181	123.446	277.545	346.797
NT5C3A	5'-nucleotidase, cytosolic IIIA	1.50171	0.000689278	0.0132753	346.761	489.917	526.768	719.838
AC093512.2	NA	1.50171	1.15984e-11	4.94999e-09	2798.01	3188.14	4542.99	5285.98
NMI	N-myc and STAT interactor	1.5011	0.000354584	0.00800751	705.859	862.139	1206.15	1323.16
PKM	pyruvate kinase M1/2	1.50042	1.1176e-09	2.25419e-07	4571.8	4437.96	7453.52	7861.24
PSMB1	proteasome subunit beta 1	1.49998	9.91935e-05	0.00296549	531.502	637.446	769.653	882.674
TOMM5	translocase of outer mitochondrial membrane 5	1.49973	3.2221e-07	2.4518e-05	332.644	401.885	510.67	615.947
AC007192.1	NA	1.49972	2.41081e-07	1.92394e-05	2459.39	2299.13	3782.6	4195.52
HINT2	histidine triad nucleotide binding protein 2	1.49901	0.00435639	0.0503573	64.1114	61.1873	94.0844	83.9215
BOP1	block of proliferation 1	1.49899	4.24593e-08	4.64811e-06	261.167	310.606	449.441	523.292
TBKBP1	TBK1 binding protein 1	1.49779	0.000850648	0.0154393	155.342	170.911	329.719	334.617
LYPLA2	lysophospholipase II	1.49731	1.45751e-06	8.70604e-05	264.111	287.059	395.957	406.795
DOHH	deoxyhypusine hydroxylase	1.49718	0.000714784	0.0136327	84.5978	96.3699	129.897	144.271
CCDC86	coiled-coil domain containing 86	1.49706	6.60113e-08	6.54512e-06	291.551	263.129	421.582	584.478
C9orf64	chromosome 9 open reading frame 64	1.49705	0.0038569	0.0465852	87.9339	107.169	148.934	168.61
AC018523.2	NA	1.49677	0.00136923	0.02224	470.428	540.631	667.469	683.733
TAF13	TATA-box binding protein associated factor 13	1.4965	0.000763893	0.0143281	38.1196	36.6237	67.8281	67.5917
TRAFD1	TRAF-type zinc finger domain containing 1	1.49625	3.1894e-05	0.00117109	1914.99	2003.51	2598.72	3248.92
WDR18	WD repeat domain 18	1.49598	3.7225e-05	0.00134595	277.516	280.427	382.265	491.113
TRIM5	tripartite motif containing 5	1.49583	5.51485e-07	3.87593e-05	603.124	565.313	877.416	1223.27
IMPDH1P10	inosine monophosphate dehydrogenase 1 pseudogene 10	1.49485	3.38893e-06	0.000176632	177.484	166.704	274.088	334.666
TARS1	NA	1.49435	6.05343e-07	4.19646e-05	937.566	930.964	1323.65	1469.22
LRP8	LDL receptor related protein 8	1.4938	4.45841e-05	0.00157047	256.206	223.907	392.15	344.939
PRMT1	protein arginine methyltransferase 1	1.49354	4.00228e-09	6.23593e-07	1133.87	1056.45	1663.64	1828.94
ALDOA	aldolase, fructose-bisphosphate A	1.49311	3.11949e-11	1.03217e-08	2878.57	3282.99	4635.81	5350.39
ZNFX1	zinc finger NFX1-type containing 1	1.49281	8.02225e-09	1.13033e-06	4463.09	4544.36	5862.75	7738.73
RGL1	ral guanine nucleotide dissociation stimulator like 1	1.49245	0.00405285	0.0479927	53.5018	28.9698	127.883	103.904
TXNRD1	thioredoxin reductase 1	1.49054	3.0377e-06	0.000160427	1000.84	976.354	1685.35	1671.93
PELO	pelota mRNA surveillance and ribosome rescue factor	1.49042	2.57483e-05	0.000975852	89.0532	82.6175	151.923	155.887
RNASEH2A	ribonuclease H2 subunit A	1.49039	2.33564e-09	4.16847e-07	170.265	187.814	251.846	328.954
AHSA1	activator of HSP90 ATPase activity 1	1.49033	2.82875e-09	4.74487e-07	979.598	1033.41	1387	1587.75
RFTN1	raftlin, lipid raft linker 1	1.49026	4.95855e-06	0.000240559	2064.31	2452.51	3312.57	3580.75
DDX21	DExD-box helicase 21	1.48981	0.00352304	0.0439232	2204.7	2636.25	3486.15	3571.31
PGRMC1	progesterone receptor membrane component 1	1.48972	9.39199e-05	0.00283376	75.5577	94.0754	119.744	148.249
PDCD5	programmed cell death 5	1.48909	1.06781e-05	0.000467234	269.19	297.978	396.537	429.989
H4C13	NA	1.4889	0.000482252	0.0101948	161.07	221.994	228.072	297.354
BOLA3	bolA family member 3	1.48886	0.0036671	0.0450375	33.0475	28.8704	58.5477	84.0909
LDHB	lactate dehydrogenase B	1.48842	5.3871e-06	0.000259215	1023.64	1221.92	1704.19	2169.94
DBI	diazepam binding inhibitor, acyl-CoA binding protein	1.48785	1.09269e-07	9.9008e-06	804.286	951.728	1187.22	1407.83
ILF2	interleukin enhancer binding factor 2	1.48774	1.39453e-07	1.22953e-05	877.826	907.483	1274.47	1574.94
NIP7	NIP7, nucleolar pre-rRNA processing protein	1.48755	1.99734e-06	0.000114655	215.85	252.114	358.197	369.406
AC092069.1	NA	1.48717	9.4689e-06	0.00042084	348	387.162	499.323	578.136
AC135586.2	NA	1.4869	6.96388e-05	0.00224614	265.936	298.351	426.875	499.18
HNRNPAB	heterogeneous nuclear ribonucleoprotein A/B	1.48631	6.47457e-09	9.39227e-07	1174.27	1262.11	1741.7	2222.4
CYTOR	cytoskeleton regulator RNA	1.48619	0.00251213	0.0348457	98.7014	84.6202	181.662	176.431
RPF2	ribosome production factor 2 homolog	1.48578	0.000302385	0.00707841	134.909	158.987	202.169	227.889
FOS	Fos proto-oncogene, AP-1 transcription factor subunit	1.48523	0.000819171	0.0150486	196.008	192.845	283.589	398.146
MANF	mesencephalic astrocyte derived neurotrophic factor	1.48519	1.58341e-07	1.3634e-05	264.642	313.544	352.015	453.674
SNRPG	small nuclear ribonucleoprotein polypeptide G	1.48493	6.78761e-08	6.64058e-06	268.338	345.527	389.257	518.219
SNX8	sorting nexin 8	1.48489	1.06537e-08	1.42605e-06	989.95	975.693	1384.88	1537.46
LGALS9	galectin 9	1.48436	2.68613e-08	3.13894e-06	859.556	920.103	1501.76	1736.43
NANS	N-acetylneuraminate synthase	1.48412	4.59863e-06	0.000227597	170.895	199.965	242.249	298.343
RANGAP1	Ran GTPase activating protein 1	1.48353	1.17659e-13	1.11768e-10	835.8	891.598	1345.22	1565.27
CCT3	chaperonin containing TCP1 subunit 3	1.48344	5.59131e-10	1.25689e-07	1691.33	1804.89	2498.04	2889.85
GET3	NA	1.48316	2.24049e-06	0.000124722	230.015	241.989	380.596	336.629
AC034102.2	NA	1.48315	2.37799e-08	2.80108e-06	604.97	654.714	948.469	1226.76
YARS1	NA	1.48287	4.40806e-12	2.23808e-09	638.862	660.239	976.55	1031.24
TIMM17A	translocase of inner mitochondrial membrane 17A	1.48246	2.52414e-05	0.000960346	159.188	149.141	240.299	291.036
TSPAN33	tetraspanin 33	1.48165	1.63175e-05	0.00067394	876.318	963.424	1245.13	1434.14
PFDN2	prefoldin subunit 2	1.48114	2.58877e-05	0.000978617	322.893	398.491	464.314	580.58
SERBP1	SERPINE1 mRNA binding protein 1	1.48104	6.93334e-06	0.000324084	3487.96	4147.07	5610.66	6117.72
TYMS	thymidylate synthetase	1.48066	9.97073e-06	0.000439548	83.1769	64.7723	177.508	365.425
CCT2	chaperonin containing TCP1 subunit 2	1.48052	7.11994e-06	0.000331229	754.425	825.289	1093.66	1368.07
HMBS	hydroxymethylbilane synthase	1.48049	0.00175812	0.0267424	134.236	129.419	171.098	201.941
PSMC1	proteasome 26S subunit, ATPase 1	1.48004	8.41221e-09	1.16161e-06	619.605	631.814	913.026	960.966
ZWINT	ZW10 interacting kinetochore protein	1.47963	8.86172e-06	0.000400245	43.315	46.6553	116.134	194.669
MIR4444-1	microRNA 4444-1	1.47873	0.000803367	0.0148323	202.706	269.608	326.017	307.796
NR4A1	nuclear receptor subfamily 4 group A member 1	1.4785	1.84978e-05	0.000746195	359.317	324.825	575.949	565.544
LPXN	leupaxin	1.47847	1.00162e-05	0.000440894	1003.45	1104.31	1471.74	1498.48
UQCRC1	ubiquinol-cytochrome c reductase core protein 1	1.47774	2.4671e-09	4.27359e-07	515.011	502.259	722.684	839.571
MRPL13	mitochondrial ribosomal protein L13	1.47769	0.0023735	0.0334343	105.916	87.7027	141.466	143.734
BATF	basic leucine zipper ATF-like transcription factor	1.47709	5.58651e-05	0.0018887	231.689	170.122	271.648	375.233
H2AC17	NA	1.477	4.91865e-05	0.00169409	280.882	292.051	434.405	643.333
AC116348.4	NA	1.47652	0.000414945	0.00905805	170.042	169.203	263.417	242.508
PFN1	profilin 1	1.47613	1.19609e-08	1.57243e-06	3087.57	3235.67	4354.74	5107
ORC6	origin recognition complex subunit 6	1.47575	7.45192e-06	0.000344496	60.7764	43.5959	90.9271	119.021
IPO4	importin 4	1.47505	2.25945e-08	2.68292e-06	648.088	681.291	996.612	1225.41
AC145207.2	NA	1.47499	2.24103e-07	1.82809e-05	671.063	725.744	904.147	983.875
KLF6	Kruppel like factor 6	1.47492	2.07285e-06	0.00011784	1943.92	2073.81	2991.65	3124.6
COA7	cytochrome c oxidase assembly factor 7 (putative)	1.47439	7.19195e-05	0.00230707	182.866	204.425	279.647	327.485
H4C1	NA	1.47438	0.000250131	0.00611782	51.7704	66.5232	107.591	128.951
NDUFAB1	NADH:ubiquinone oxidoreductase subunit AB1	1.47433	0.000693589	0.0133452	218.628	264.742	355.684	389.052
PSMD11	proteasome 26S subunit, non-ATPase 11	1.47419	6.25971e-10	1.37564e-07	797.327	797.601	1073.99	1322.96
SEM1	SEM1, 26S proteasome complex subunit	1.4732	0.000141944	0.00392118	214.11	284.722	340.966	399.934
ZDHHC12	zinc finger DHHC-type containing 12	1.47207	2.02053e-05	0.000805151	176.523	169.366	271.388	285.315
RPL7L1	ribosomal protein L7 like 1	1.47171	1.50291e-08	1.88331e-06	568.558	771.236	929.557	982.63
CCNA2	cyclin A2	1.4717	0.00026698	0.00644427	107.474	125.128	232.705	259.898
UBE2C	ubiquitin conjugating enzyme E2 C	1.47119	6.98534e-05	0.00225059	13.3066	13.147	29.2105	69.5308
RUVBL2	RuvB like AAA ATPase 2	1.4709	6.75912e-08	6.64058e-06	454.952	506.92	705.726	823.112
PSMB4	proteasome subunit beta 4	1.47042	5.78932e-05	0.00194	484.401	600.167	721.338	801.976
AC010197.2	NA	1.47032	5.43714e-06	0.00026084	987.543	1143.46	1637.06	2087.31
BLMH	bleomycin hydrolase	1.46903	0.000189091	0.00488023	161.385	185.227	299.926	330.643
PIGX	phosphatidylinositol glycan anchor biosynthesis class X	1.46861	7.77923e-07	5.03573e-05	133.053	125.536	191.655	213.474
AC010761.4	NA	1.46818	0.00188182	0.0282302	168.583	164.263	279.345	241.447
RAB5IF	RAB5 interacting factor	1.46798	0.000207982	0.00527533	195.448	179.362	289.147	278.881
TXN2	thioredoxin 2	1.46779	0.000119883	0.00344758	298.977	312.163	467.956	475.594
EIF3I	eukaryotic translation initiation factor 3 subunit I	1.46719	7.15889e-08	6.95759e-06	909.556	1033.18	1261.59	1584.45
PSMD12	proteasome 26S subunit, non-ATPase 12	1.46715	0.000361783	0.00814511	405.982	438.034	583.267	608.332
KEAP1	kelch like ECH associated protein 1	1.46654	1.00549e-07	9.22423e-06	332.339	280.74	491.234	516.483
AC091133.1	NA	1.46607	0.00281138	0.0376829	158.56	197.148	272.957	260.498
PDIA3	protein disulfide isomerase family A member 3	1.46509	9.5649e-05	0.00288003	2968.78	3144	4145.35	4281.38
NDUFA2	NADH:ubiquinone oxidoreductase subunit A2	1.46493	0.000375652	0.00835513	189.405	194.488	263.489	279.185
PLEKHB2	pleckstrin homology domain containing B2	1.46449	8.43569e-08	7.91128e-06	622.325	683.472	868.644	896.873
CDC26	cell division cycle 26	1.46438	0.000595491	0.0119191	201.398	256.231	296.311	365.717
AC115618.1	NA	1.46348	0.00330648	0.042206	211.541	254.856	306.505	303.544
CHCHD3	coiled-coil-helix-coiled-coil-helix domain containing 3	1.46326	1.95993e-05	0.00078206	320.375	414.376	464.963	549.464
STIP1	stress induced phosphoprotein 1	1.463	2.30881e-07	1.85764e-05	1090.74	1233.46	1649.45	1808.79
MYC	MYC proto-oncogene, bHLH transcription factor	1.46298	8.75109e-07	5.59006e-05	1143.3	1175.72	1685.68	1854.89
SCD	stearoyl-CoA desaturase	1.46253	0.000572841	0.0116203	308.04	337.775	468.114	504.374
MGLL	monoglyceride lipase	1.46115	0.00354535	0.0440522	88.6316	85.8364	196.875	117.63
AL136295.4	NA	1.46076	5.95094e-08	6.11061e-06	685.456	705.212	1038.91	1258.38
SEC61G	Sec61 translocon gamma subunit	1.46063	6.74407e-05	0.00218241	102.152	114.534	166.566	186.106
DNPH1	2'-deoxynucleoside 5'-phosphate N-hydrolase 1	1.46013	2.79286e-06	0.000150081	199.62	246.969	288.522	359.962
TOP1	DNA topoisomerase I	1.45999	0.00064677	0.012613	2970.7	3152.01	4100.06	4475.71
NOLC1	nucleolar and coiled-body phosphoprotein 1	1.45996	3.05778e-09	5.03047e-07	2123.96	2324.66	3101.42	4112.91
CTSO	cathepsin O	1.45988	0.00338243	0.0427759	390.283	695.282	575.009	637.696
U62317.2	NA	1.45963	4.76648e-08	5.06727e-06	131.93	112.495	223.188	221.122
BHLHE40	basic helix-loop-helix family member e40	1.45915	2.71527e-05	0.001016	1349.4	1248.97	1999.56	2551.39
LRRC59	leucine rich repeat containing 59	1.45912	6.08935e-10	1.34826e-07	757.34	828.751	1209.87	1433.98
ZNRD1	zinc ribbon domain containing 1	1.45868	0.00376254	0.0457482	146.469	161.669	219.268	256.751
AK2	adenylate kinase 2	1.4583	1.40639e-10	3.83835e-08	644.269	663.922	921.357	929.385
GRINA	glutamate ionotropic receptor NMDA type subunit associated protein 1	1.45825	9.37323e-05	0.00283376	688.059	708.997	899.481	907.668
SNRPF	small nuclear ribonucleoprotein polypeptide F	1.45818	1.42179e-05	0.000601564	477.935	491.346	728.021	822.858
H2AC16	NA	1.45769	3.01769e-06	0.000159829	174.461	180.191	324.21	561.096
RRS1	ribosome biogenesis regulator homolog	1.45768	1.43712e-06	8.63683e-05	242.338	229.288	328.493	406.042
GLRX	glutaredoxin	1.45764	0.000448519	0.0096128	269.003	261.061	348.162	399.191
FIBP	FGF1 intracellular binding protein	1.45753	2.95454e-08	3.35928e-06	195.366	238.196	305.693	372.829
YWHAE	tyrosine 3-monooxygenase/tryptophan 5-monooxygenase activation protein epsilon	1.45747	7.62585e-09	1.07964e-06	1453.2	1621.77	2202.38	2718.12
KIF4A	kinesin family member 4A	1.45666	0.000400987	0.00883191	23.0181	12.2375	68.1075	59.5002
H2AC12	NA	1.45654	4.90401e-05	0.00169102	205.45	202.856	365.221	477.637
CSTF2	cleavage stimulation factor subunit 2	1.45651	5.49375e-05	0.00186382	167.588	163.403	254.595	245.499
PUS7	pseudouridine synthase 7	1.45618	4.03958e-05	0.00144366	234.995	230.352	328.356	360.926
NUP62	nucleoporin 62	1.45616	8.69986e-09	1.18392e-06	1355.76	1433.47	1757.39	2186.15
ACSL1	acyl-CoA synthetase long chain family member 1	1.45607	0.000164198	0.00435935	392.707	392.249	628.103	590.063
SNRPC	small nuclear ribonucleoprotein polypeptide C	1.456	2.16658e-08	2.61481e-06	485.142	598.419	737.65	847.876
GEMIN5	gem nuclear organelle associated protein 5	1.45538	1.33998e-05	0.000569404	349.781	460.931	539.418	599.068
STIMATE	STIM activating enhancer	1.45524	0.00243994	0.0340528	348.132	429.57	553.076	491.051
EARS2	glutamyl-tRNA synthetase 2, mitochondrial	1.45518	0.000160067	0.00428515	233.139	200.643	325.094	304.171
SFMBT2	Scm like with four mbt domains 2	1.45516	4.11616e-05	0.00146392	668.003	573.085	960.84	914.92
MRPL10	mitochondrial ribosomal protein L10	1.45502	1.16493e-05	0.000505228	253.998	293.759	375.511	427.305
KIF2C	kinesin family member 2C	1.45483	7.78069e-07	5.03573e-05	84.3051	63.8567	159.06	190.61
COQ5	coenzyme Q5, methyltransferase	1.45394	0.000946728	0.0167297	246.207	284.538	355	345.348
PSMD13	proteasome 26S subunit, non-ATPase 13	1.45387	2.17082e-05	0.000850083	757.633	719.585	935.845	991.715
AC015688.4	NA	1.45373	6.60667e-07	4.44185e-05	339.621	356.094	562.513	685.918
AC005841.1	NA	1.45269	3.0119e-06	0.00015981	218.269	230.669	374.185	452.874
AC073548.1	NA	1.4513	8.44563e-09	1.16161e-06	310.697	300.308	523.472	565.669
NDUFA4	NDUFA4, mitochondrial complex associated	1.45129	0.000695533	0.0133608	197.812	221.898	287.635	339.14
PLCG1-AS1	PLCG1 antisense RNA 1	1.45072	0.000319476	0.00738719	294.533	325.451	452.554	406.485
NUTF2	nuclear transport factor 2	1.45067	7.82346e-08	7.48004e-06	258.219	265.576	389.831	452.939
AL354836.1	NA	1.45005	0.000862389	0.0155706	152.872	193.448	249.499	243.568
VAMP8	vesicle associated membrane protein 8	1.44992	0.00090732	0.016203	288.197	372.248	391.34	476.319
IGBP1-AS2	IGBP1 antisense RNA 2	1.44899	9.12166e-05	0.00278069	239.521	300.091	326.749	420.078
PSMC4	proteasome 26S subunit, ATPase 4	1.44846	1.48763e-06	8.86796e-05	723.595	761.667	933.081	1180.16
GNL3	G protein nucleolar 3	1.44824	0.00170313	0.0261217	951.193	1046.09	1316.63	1328.91
TAP2	transporter 2, ATP binding cassette subfamily B member	1.44807	0.00017854	0.00467347	3661.82	3577.94	4885.74	5124.79
AC010132.3	NA	1.44776	5.03588e-09	7.64415e-07	423.02	531.782	644.587	854.078
PSMB6	proteasome subunit beta 6	1.44726	0.000125611	0.00357736	502.129	573.608	774.52	822.48
TNFAIP3	TNF alpha induced protein 3	1.44639	6.59401e-05	0.00214996	1010.81	1280.04	1620.38	1736.02
HMGCS1	3-hydroxy-3-methylglutaryl-CoA synthase 1	1.44634	0.00340707	0.042943	813.42	939.782	1186.91	1308.26
AL451164.2	NA	1.44464	0.000150576	0.00409055	64.3727	68.1412	109.583	106.393
EIF2S1	eukaryotic translation initiation factor 2 subunit alpha	1.44448	0.000871696	0.0156809	563.999	630.898	769.658	788.225
SNRPB2	small nuclear ribonucleoprotein polypeptide B2	1.44443	5.878e-05	0.00196253	356.959	377.963	518.525	581.97
BCAR3-AS1	NA	1.44423	0.00279597	0.0375505	59.6948	64.6468	116.061	122.817
FANCG	FA complementation group G	1.44382	0.000940043	0.0166361	106.74	104.077	141.4	164.329
ENDOD1	endonuclease domain containing 1	1.44351	1.60803e-05	0.00066883	571.932	543.721	837.517	992.228
AC133550.2	NA	1.4435	4.66184e-06	0.000229511	318.719	325.335	435.689	471.274
MTHFD1	methylenetetrahydrofolate dehydrogenase, cyclohydrolase and formyltetrahydrofolate synthetase 1	1.44305	1.57226e-07	1.35777e-05	681.975	810.105	1087.95	1326.03
CIAPIN1	cytokine induced apoptosis inhibitor 1	1.44284	6.22668e-08	6.27956e-06	195.581	192.43	279.293	309.765
H2BC7	NA	1.44255	9.38366e-05	0.00283376	314.513	382.745	597.715	610.653
CAPRIN1	cell cycle associated protein 1	1.44223	2.50865e-06	0.000137059	2207.79	2657.5	3271.83	3659.8
HDLBP	high density lipoprotein binding protein	1.44158	3.46068e-10	8.56388e-08	1998.5	2288.83	2956.12	3064.2
RHOG	ras homolog family member G	1.44113	1.96935e-06	0.00011349	434.138	448.907	587.985	689.135
MARS1	NA	1.44073	3.34062e-06	0.000174733	1101.08	1219.95	1587.74	1775.11
WDR12	WD repeat domain 12	1.44055	3.29104e-05	0.00120691	166.977	200.961	250.807	272.996
ACADVL	acyl-CoA dehydrogenase very long chain	1.44054	2.96104e-06	0.000157965	1067.69	1064.66	1536.49	1361.21
ATPAF1	ATP synthase mitochondrial F1 complex assembly factor 1	1.44048	8.38063e-05	0.00259782	339.701	364.805	507.712	590.239
MIF4GD	MIF4G domain containing	1.44042	0.000434934	0.00938998	216.602	269.608	291.609	320.865
SRPRB	SRP receptor subunit beta	1.44029	0.000738868	0.0139687	203.632	240.174	280.838	312.723
AC040162.1	NA	1.43938	0.00120585	0.0201761	786.439	899.217	1049.91	1161.34
ATP5MC1	ATP synthase membrane subunit c locus 1	1.43927	4.58654e-05	0.001606	126.785	132.489	173.492	201.948
NPM3	nucleophosmin/nucleoplasmin 3	1.43832	0.000125074	0.00356898	50.1054	60.7274	110.763	152.494
RABEPK	Rab9 effector protein with kelch motifs	1.43808	0.00172608	0.0263458	81.155	85.6376	151.161	135.348
COX6C	cytochrome c oxidase subunit 6C	1.43724	2.13509e-07	1.75137e-05	1000.06	1131.68	1462.27	1655.84
GNG5	G protein subunit gamma 5	1.43605	6.30717e-07	4.27595e-05	278.567	335.644	438.601	493.983
H2BC10	NA	1.436	3.84697e-05	0.00138322	376.015	432.797	596.709	675.776
EPOP	elongin BC and polycomb repressive complex 2 associated protein	1.43503	0.000627484	0.01236	43.6941	39.0964	89.536	129.629
HMGXB4	HMG-box containing 4	1.43489	8.48301e-05	0.00262679	293.682	310.658	389.171	465.246
TDRD7	tudor domain containing 7	1.43477	0.000181312	0.00472085	432.813	492.486	593.082	750.584
NFKBIE	NFKB inhibitor epsilon	1.43469	3.78954e-05	0.0013659	1157.62	1270.06	1728.19	1887.74
POLDIP2	DNA polymerase delta interacting protein 2	1.43438	9.21671e-06	0.000411233	406.934	401.325	567.849	666.591
ARL2	ADP ribosylation factor like GTPase 2	1.43422	0.00154716	0.0244424	161.111	159.556	212.086	242.33
ETFA	electron transfer flavoprotein subunit alpha	1.43404	0.000134384	0.0037761	366.457	448.907	543.035	596.722
GSTK1	glutathione S-transferase kappa 1	1.43361	2.19665e-05	0.000856851	1463.94	1452.48	1931.57	2144.79
AL136531.2	NA	1.43353	0.000273981	0.00658091	275.028	260.347	365.86	423.368
MRPL11	mitochondrial ribosomal protein L11	1.43333	1.82742e-07	1.53316e-05	200.553	232.465	298.725	370.734
MRPS35	mitochondrial ribosomal protein S35	1.43304	0.000154251	0.00416709	397.315	398.066	517.273	546.835
BCL2L1	BCL2 like 1	1.43299	1.3879e-07	1.22736e-05	316.85	250.007	403.257	493.906
MRPL17	mitochondrial ribosomal protein L17	1.43288	0.000122336	0.00351126	139.736	154.628	202.221	281.224
AGRN	agrin	1.43269	1.59982e-07	1.37351e-05	231.326	180.848	375.791	416.068
SLC3A2	solute carrier family 3 member 2	1.43251	2.94952e-09	4.87963e-07	942.022	1046.66	1345.37	1616.71
SLC7A5	solute carrier family 7 member 5	1.43241	6.34563e-05	0.00209491	599.477	526.216	835.584	857.439
PRPF19	pre-mRNA processing factor 19	1.43236	1.64159e-06	9.61065e-05	924.24	1003.48	1312.39	1360.61
STIL	STIL, centriolar assembly protein	1.43232	4.4756e-05	0.00157464	49.1474	40.8168	106.867	100.776
CCT7	chaperonin containing TCP1 subunit 7	1.43182	3.32586e-10	8.42273e-08	1160.08	1252.72	1803.41	2179.93
CTPS1	CTP synthase 1	1.43171	1.7459e-05	0.000714075	270.906	297.364	410.342	495.838
HDAC4	histone deacetylase 4	1.43153	7.44455e-07	4.88256e-05	380.117	485.706	548.122	593.871
CXCR3	C-X-C motif chemokine receptor 3	1.43143	9.54381e-05	0.00287662	168.35	167.819	284.117	391.253
FKBP5	FK506 binding protein 5	1.43139	0.00342376	0.0431051	450.687	527.632	703.349	783.46
MRPL32	mitochondrial ribosomal protein L32	1.43133	0.00213055	0.0310596	221.732	246.975	341.668	371.547
TMCC3	transmembrane and coiled-coil domain family 3	1.4313	1.3505e-07	1.2015e-05	178.963	255.354	264.179	419.289
IDH1	isocitrate dehydrogenase (NADP(+)) 1, cytosolic	1.43107	5.80693e-05	0.00194321	220.565	223.435	338.304	338.958
NABP2	nucleic acid binding protein 2	1.43095	1.16012e-06	7.14709e-05	176.154	146.495	238.283	289.449
PSME3	proteasome activator subunit 3	1.43094	1.71723e-08	2.0983e-06	1036.77	1086.05	1426.15	1474.58
TSFM	Ts translation elongation factor, mitochondrial	1.43089	0.000533721	0.0110295	198.378	155.013	221.866	257.637
H4C12	NA	1.4302	0.00198242	0.0293505	73.3431	61.1523	117.008	120.615
DTYMK	deoxythymidylate kinase	1.43004	0.000100187	0.00298917	161.081	125.799	208.982	257.016
AL138752.2	NA	1.42995	1.28535e-05	0.000548563	399.812	505.227	593.409	675.882
C1orf174	chromosome 1 open reading frame 174	1.42982	0.000293201	0.00689632	207.3	223.072	258.274	327.806
SRI	sorcin	1.42978	0.00329028	0.0420722	203.538	243.045	355.533	363.326
STX12	syntaxin 12	1.42961	0.0021865	0.0316067	322.729	325.451	422.095	389.961
NCL	nucleolin	1.42939	3.9299e-07	2.88598e-05	14293.5	15388.1	21347.3	24905.3
GM2A	GM2 ganglioside activator	1.42914	0.00370508	0.045312	993.577	1277.78	1516.81	1773.58
COX10	cytochrome c oxidase assembly factor heme A:farnesyltransferase COX10	1.42756	0.000329393	0.00756038	151.012	186.822	223.765	252.687
MRPL28	mitochondrial ribosomal protein L28	1.42749	2.46145e-09	4.27359e-07	255.307	287.58	391.706	461.748
AL590714.1	NA	1.42741	0.00030724	0.00716512	44.011	47.1071	62.0692	109.565
TRIM21	tripartite motif containing 21	1.42741	0.000135842	0.00379893	1571.7	1600.85	2051.73	2350.47
C19orf48	chromosome 19 open reading frame 48	1.42711	6.44941e-05	0.00211495	329.228	316.307	527.355	500.953
SLC35A4	solute carrier family 35 member A4	1.4267	1.50429e-07	1.3106e-05	465.083	506.14	680.001	840.214
MRPS17	mitochondrial ribosomal protein S17	1.42652	6.32232e-05	0.00208956	203.581	218.021	287.184	333.991
RDH11	retinol dehydrogenase 11	1.42618	0.000295941	0.00694965	327.247	359.052	402.15	455.29
PRMT6	protein arginine methyltransferase 6	1.42613	0.000167252	0.00441841	222.123	339.097	345.422	401.628
ATAD3A	ATPase family, AAA domain containing 3A	1.42611	2.57301e-06	0.000140055	258.304	275.749	405.726	458.131
LGALS3BP	galectin 3 binding protein	1.42574	4.14245e-05	0.00147149	267.546	261.208	491.859	679.104
APOBEC3G	apolipoprotein B mRNA editing enzyme catalytic subunit 3G	1.42534	4.65154e-06	0.000229445	1144.35	1114.8	1533.79	1902.31
CALM3	calmodulin 3	1.4252	4.65498e-08	4.96666e-06	2025.4	1946.69	2766.4	2910.44
MXD3	MAX dimerization protein 3	1.42507	7.41332e-06	0.000343251	459.618	488.195	613.105	669.326
SF3B4	splicing factor 3b subunit 4	1.42461	3.25159e-07	2.46151e-05	584.068	622.697	809.656	931.14
TRAP1	TNF receptor associated protein 1	1.42457	1.398e-08	1.77722e-06	686.912	721.014	993.361	1089.28
CCT8	chaperonin containing TCP1 subunit 8	1.42398	0.000947036	0.0167297	1044.35	1111.58	1543.73	1667.34
SAT1	spermidine/spermine N1-acetyltransferase 1	1.42381	1.762e-05	0.000719659	2094.7	2140.14	2959.9	3021.31
HSH2D	hematopoietic SH2 domain containing	1.42363	1.65121e-07	1.41351e-05	1158.82	1027.99	1615.61	1698.25
RAB29	RAB29, member RAS oncogene family	1.42363	2.0241e-10	5.41869e-08	786.585	775.588	1130.33	1319.03
SLC25A39	solute carrier family 25 member 39	1.42294	0.000751473	0.0141673	357.86	358.622	459.044	431.79
RPS19BP1	ribosomal protein S19 binding protein 1	1.42278	0.000590083	0.0118209	474.055	539.965	689.123	698.266
TMEM70	transmembrane protein 70	1.42272	0.00138771	0.0224906	156.46	182.54	226.552	269.243
AC008894.3	NA	1.42271	1.15802e-05	0.000502968	796.221	989.265	1104.27	1336.14
BAG1	BCL2 associated athanogene 1	1.42259	3.6876e-08	4.08242e-06	808.632	811.154	1085.39	1265.77
PSMB10	proteasome subunit beta 10	1.42252	0.000694785	0.0133551	1400.48	1611.37	1912.99	2053.72
ARPC5L	actin related protein 2/3 complex subunit 5 like	1.42206	1.34255e-08	1.72643e-06	497.963	464.096	750.547	849.034
STAT3	signal transducer and activator of transcription 3	1.42204	4.01988e-06	0.000203748	3363.11	3474.54	4521.82	5266.52
AC034102.4	NA	1.42189	7.2774e-07	4.7943e-05	456.93	508.253	633.35	931.244
ATF5	activating transcription factor 5	1.4214	2.27226e-07	1.84844e-05	333.568	341.2	503.815	536.098
GRN	granulin precursor	1.42105	0.000247421	0.00606665	1368.77	1433.89	1968.33	2101.63
TUFM	Tu translation elongation factor, mitochondrial	1.42096	2.40299e-06	0.000132515	1220.81	1271.97	1853.03	2000.01
UBE2F-SCLY	UBE2F-SCLY readthrough (NMD candidate)	1.42084	0.00295008	0.0389411	172.822	204.934	262.423	258.193
RTCB	RNA 2',3'-cyclic phosphate and 5'-OH ligase	1.42001	8.18672e-10	1.72202e-07	653.764	635.361	910.551	1124.32
MICB	MHC class I polypeptide-related sequence B	1.41982	0.000531501	0.0110068	297.323	352.063	361.889	471.567
HNRNPA1P48	heterogeneous nuclear ribonucleoprotein A1 pseudogene 48	1.41978	0.000902027	0.0161465	64.1845	72.5158	93.7341	115.208
H2AX	NA	1.41942	3.38716e-06	0.000176632	535.668	396.952	780.887	864.075
POLR2D	RNA polymerase II subunit D	1.41941	5.74617e-08	5.95717e-06	374.771	383.513	503.544	575.635
NUDC	nuclear distribution C, dynein complex regulator	1.4194	2.93377e-07	2.27952e-05	1350.25	1499.98	2154.47	2290.86
EIF3M	eukaryotic translation initiation factor 3 subunit M	1.41892	0.000274355	0.00658453	825.73	972.097	1088.91	1213.21
SNRPD1	small nuclear ribonucleoprotein D1 polypeptide	1.41889	1.64642e-06	9.61978e-05	560.874	574.204	826.001	1037.52
SNHG26	small nucleolar RNA host gene 26	1.41869	0.00215572	0.0313026	132.977	147.358	180.163	225.393
SLCO4A1	solute carrier organic anion transporter family member 4A1	1.4184	1.65624e-09	3.14664e-07	231.269	180.082	362.001	337.984
CASP3	caspase 3	1.418	3.95524e-05	0.00141868	348.531	351.831	488.024	517.357
PPIA	peptidylprolyl isomerase A	1.41707	4.26831e-07	3.10354e-05	3327.2	3793.97	4614.85	5172.1
AARS1	NA	1.41682	5.16667e-12	2.57878e-09	1721.47	1566.51	2469.87	2822.43
ATRIP	ATR interacting protein	1.41638	2.36169e-05	0.000909113	868.166	790.845	1182.89	1279.9
FERMT3	fermitin family member 3	1.41616	2.3641e-07	1.89695e-05	1459.1	1467.84	2061.36	2385.27
PARP12	poly(ADP-ribose) polymerase family member 12	1.41587	0.000839161	0.0152918	1763.33	1634.11	2447.57	2408.32
ATP5MPL	ATP synthase membrane subunit 6.8PL	1.41574	1.73869e-05	0.000713079	696.998	816.519	988.441	1019.21
MIR4721	microRNA 4721	1.41551	1.43674e-05	0.000605279	182.021	128.653	275.714	289.599
MOV10	Mov10 RISC complex RNA helicase	1.41531	6.31575e-07	4.27595e-05	747.324	646.675	1004.08	993.952
DRAP1	DR1 associated protein 1	1.4147	4.72769e-05	0.00164564	1060.62	1275.74	1611.23	1747.44
LETM1	leucine zipper and EF-hand containing transmembrane protein 1	1.41447	4.52833e-08	4.88462e-06	829.061	908.793	1173.86	1325.87
C11orf98	chromosome 11 open reading frame 98	1.4144	1.19195e-05	0.000515427	449.276	462.239	590.2	648.58
IDH2	isocitrate dehydrogenase (NADP(+)) 2, mitochondrial	1.41406	5.23297e-08	5.44525e-06	785.461	833.207	1090.52	1364.7
SQOR	sulfide quinone oxidoreductase	1.41392	0.000226131	0.0056433	497.723	552.633	696.136	775.914
ALAS1	5'-aminolevulinate synthase 1	1.4137	8.37202e-05	0.00259782	301.53	339.004	541.065	518.487
GARS1	NA	1.41272	6.31634e-07	4.27595e-05	1091.31	1077.58	1519.96	1699.75
FKBP4	FK506 binding protein 4	1.41268	2.91554e-07	2.27134e-05	1150.67	1118.79	1588.76	1982.46
UBFD1	ubiquitin family domain containing 1	1.41262	0.000227011	0.00565763	402.558	402.358	544.322	533.788
MRPS15	mitochondrial ribosomal protein S15	1.41226	5.07422e-05	0.00173751	232.109	292.826	312.922	418.617
COX6A1	cytochrome c oxidase subunit 6A1	1.41224	0.000190217	0.00488789	262.82	324.107	394.271	467.986
CLN6	CLN6, transmembrane ER protein	1.41221	1.67579e-05	0.000689227	127.463	133.775	175.338	204.993
IL10RB	interleukin 10 receptor subunit beta	1.41221	0.000171742	0.00451963	262.298	317.119	361.173	394.614
DNAJA4	DnaJ heat shock protein family (Hsp40) member A4	1.41168	0.00147083	0.0235269	146.945	178.423	216.635	221.88
MIR3661	microRNA 3661	1.41161	0.000251311	0.00614159	226.677	230.963	349.599	343.347
AC104389.5	NA	1.41159	7.75194e-07	5.03573e-05	233.057	236.194	317.343	421.862
SLC25A5	solute carrier family 25 member 5	1.41157	9.28609e-07	5.86817e-05	967.855	1034.85	1313.83	1622.2
GHITM	growth hormone inducible transmembrane protein	1.41136	6.38026e-07	4.30931e-05	819.867	921.668	1211.44	1378.46
CCL2	C-C motif chemokine ligand 2	1.41132	0.00390736	0.0468502	14.0617	8.44922	73.1828	87.1031
TIMM13	translocase of inner mitochondrial membrane 13	1.4113	4.60517e-08	4.93138e-06	278.863	284.19	375.536	533.791
NELFE	negative elongation factor complex member E	1.41121	0.000466262	0.00988516	488.953	549.356	594.472	671.807
CYP51A1	cytochrome P450 family 51 subfamily A member 1	1.41115	4.62303e-06	0.000228421	837.676	954.163	1154.26	1277.32
UQCR11	ubiquinol-cytochrome c reductase, complex III subunit XI	1.4111	0.000203813	0.0051785	288.448	365.298	397.621	464.177
SP110	SP110 nuclear body protein	1.41061	6.62613e-06	0.000311703	3996.54	4450.4	5695.68	6961.07
PARK7	Parkinsonism associated deglycase	1.41021	2.38636e-05	0.000916213	579.383	638.567	791.734	888.059
ECPAS	Ecm29 proteasome adaptor and scaffold	1.41015	0.000421542	0.00916131	1650.01	1876.63	2646.61	2463.01
HNRNPA1P7	heterogeneous nuclear ribonucleoprotein A1 pseudogene 7	1.40973	0.00100294	0.0175279	61.3189	69.8884	85.7809	100.245
PSMC5	proteasome 26S subunit, ATPase 5	1.40956	1.2596e-05	0.000539876	794.955	811.125	1128.05	1132.6
DUSP2	dual specificity phosphatase 2	1.40922	0.000172266	0.00452533	523.357	455.42	622.559	761.694
SSBP1	single stranded DNA binding protein 1	1.40905	0.000191022	0.00490001	556.923	631.055	800.806	905.754
ATP5PB	ATP synthase peripheral stalk-membrane subunit b	1.40896	0.000657137	0.0127563	592.354	723.172	874.063	938.012
PSMD1	proteasome 26S subunit, non-ATPase 1	1.40889	4.22442e-05	0.0014952	722.519	819.441	1165.53	1363.25
SEC23B	Sec23 homolog B, coat complex II component	1.40857	7.64201e-05	0.00242502	403.131	439.929	562.995	616.419
AL513165.2	NA	1.40784	0.000385946	0.00856469	294.362	325.857	353.35	441.658
EEF1E1	eukaryotic translation elongation factor 1 epsilon 1	1.40768	0.000826243	0.0151427	92.0356	110.997	126.979	149.993
E2F1	E2F transcription factor 1	1.40767	1.74105e-05	0.000713079	53.4012	50.4229	92.7454	113.251
ADSL	adenylosuccinate lyase	1.40764	6.6246e-09	9.56281e-07	671.649	705.04	996.371	1178.11
PSMD2	proteasome 26S subunit, non-ATPase 2	1.40756	1.29883e-12	7.96832e-10	1291.89	1286.82	1742.73	2058.48
PIM3	Pim-3 proto-oncogene, serine/threonine kinase	1.40718	0.000152566	0.00413141	1016.89	1037.83	1210.46	1463.85
PRRG4	proline rich and Gla domain 4	1.40676	0.0044214	0.05086	8.07489	5.52501	26.6388	33.7245
CANX	calnexin	1.40662	6.69538e-06	0.000314459	3349.49	3995.96	4772.67	5416.06
TPI1	triosephosphate isomerase 1	1.40636	5.62518e-07	3.93469e-05	1910.93	2031.82	2869.1	3202.47
OGDH	oxoglutarate dehydrogenase	1.40603	7.32548e-07	4.8152e-05	1067.08	1067.27	1400.18	1592.65
EIF4G1	eukaryotic translation initiation factor 4 gamma 1	1.40601	3.00911e-11	1.00696e-08	4119.37	4429.54	5679.17	6559.3
NOB1	NIN1 (RPN12) binding protein 1 homolog	1.40592	1.30859e-07	1.17129e-05	782.464	889.299	1133.43	1367.12
AC087721.2	NA	1.40522	3.65476e-05	0.00132543	264.613	285.587	400.266	392.939
PSME1	proteasome activator subunit 1	1.4051	0.00101978	0.0177171	8803.46	9676.36	11133.5	13087
RFC2	replication factor C subunit 2	1.40468	0.000808205	0.0148976	219.651	253.598	336.787	387.662
ABALON	apoptotic BCL2L1-antisense long non-coding RNA	1.40423	7.60268e-05	0.00241514	202.802	203.75	246.246	290.998
NDUFB10	NADH:ubiquinone oxidoreductase subunit B10	1.40401	7.80023e-06	0.000358908	547.828	646.468	704.547	943.747
LPIN2	lipin 2	1.40401	0.00191799	0.0286258	1474.83	1757.77	2393.19	2570.2
AGPAT3	1-acylglycerol-3-phosphate O-acyltransferase 3	1.40388	5.89552e-09	8.68056e-07	712.413	787.572	988.532	1080.29
SDF2L1	stromal cell derived factor 2 like 1	1.40273	0.00215415	0.0313003	126.333	152.086	230.56	276.765
TKT	transketolase	1.40264	4.93194e-07	3.50811e-05	960.024	1104.07	1501.85	1600.77
AC124319.3	NA	1.40257	0.000282269	0.00671968	584.484	633.995	946.24	1002.56
DRAM1	DNA damage regulated autophagy modulator 1	1.40235	0.000284099	0.00675233	153.075	163.403	218.426	275.792
RNH1	ribonuclease/angiogenin inhibitor 1	1.40192	1.03066e-05	0.000452321	805.155	829.925	1077.55	1036.33
EAF1	ELL associated factor 1	1.40174	0.00160939	0.025129	354.118	412.187	498.614	614.621
PCCB	propionyl-CoA carboxylase subunit beta	1.40172	0.00284805	0.0380188	290.624	334.438	378.413	398.555
RCC1	regulator of chromosome condensation 1	1.40143	4.84569e-08	5.13295e-06	479.358	411.613	736.119	821.811
ADPRS	NA	1.40105	0.00138351	0.0224348	229.518	251.599	297.911	353.38
PSMA5	proteasome subunit alpha 5	1.40076	6.60766e-05	0.00215008	571.244	649.189	750.57	897.645
AC005833.1	NA	1.40072	1.09932e-08	1.45823e-06	307.421	318.254	413.033	548.88
LRR1	leucine rich repeat protein 1	1.40014	0.000413527	0.00903882	52.4932	62.847	88.89	120.694
CLTA	clathrin light chain A	1.40011	3.53355e-06	0.000182875	668.895	707.077	899.669	1016.53
HSPA14	heat shock protein family A (Hsp70) member 14	1.39998	0.00101202	0.0176238	245.224	309.741	327.195	390.498
PABPC4-AS1	PABPC4 antisense RNA 1	1.39977	0.00346058	0.0434317	153.238	167.381	236.304	212.114
AC011511.2	NA	1.39956	0.0010636	0.0183162	267.262	247.23	431.668	420.353
BUD23	BUD23, rRNA methyltransferase and ribosome maturation factor	1.39946	0.000461996	0.009823	313.679	377.227	438.038	462.659
JAK3	Janus kinase 3	1.3992	9.24487e-08	8.56109e-06	1570.52	1646.77	2305.88	2658.89
PTPN7	protein tyrosine phosphatase, non-receptor type 7	1.39915	3.57092e-09	5.74626e-07	367.774	373.324	494.023	623.214
PDHA1	pyruvate dehydrogenase E1 alpha 1 subunit	1.39886	6.74306e-07	4.5003e-05	682.173	736.23	976.316	993.649
CEBPB	CCAAT enhancer binding protein beta	1.39848	0.000524106	0.0108706	436.53	340.354	536.19	520.346
RPIA	ribose 5-phosphate isomerase A	1.39791	4.16002e-05	0.00147418	220.795	292.658	367.148	399.13
SLC16A1	solute carrier family 16 member 1	1.3979	0.00129932	0.0213517	134.806	157.883	204.139	260.681
FDPS	farnesyl diphosphate synthase	1.3976	2.95161e-05	0.00109332	785.476	791.841	1021.6	1118.29
UFD1	ubiquitin recognition factor in ER associated degradation 1	1.39696	1.24121e-05	0.000535155	282.046	303.233	376.051	448.443
UBC	ubiquitin C	1.3966	8.92281e-08	8.28892e-06	10693.4	10963.6	14123	17240.8
PGD	phosphogluconate dehydrogenase	1.39656	8.95734e-06	0.000403327	634.728	600.855	809.238	956.788
PPIAP22	peptidylprolyl isomerase A pseudogene 22	1.39628	0.000768512	0.0143964	169.486	196.561	268.85	288.501
MIR22HG	MIR22 host gene	1.39583	0.00088908	0.0159256	71.9749	53.5846	104.929	87.3925
NRROS	negative regulator of reactive oxygen species	1.39581	1.18938e-05	0.00051507	476.638	475.416	686.574	779.923
H4C11	NA	1.3958	0.00123657	0.0205964	73.392	67.5937	107.528	109.631
MLX	MLX, MAX dimerization protein	1.39559	2.45127e-05	0.000937466	410.782	407.974	548.102	654.019
HNRNPF	heterogeneous nuclear ribonucleoprotein F	1.39551	2.08232e-07	1.71285e-05	4402.02	4992.09	6150	7479.58
COX8A	cytochrome c oxidase subunit 8A	1.39488	2.75643e-05	0.00102891	151.327	144.849	199.126	256.008
CFL1	cofilin 1	1.39449	9.10219e-07	5.80176e-05	4048.55	4403.41	5745.4	6645.46
WDR76	WD repeat domain 76	1.39422	6.38662e-05	0.00210461	142.105	151.19	187.333	217.192
AC006064.2	NA	1.39358	2.67874e-05	0.00100617	321.357	369.535	456.692	449.458
MYBL2	MYB proto-oncogene like 2	1.39345	0.00132045	0.0216025	293.371	185.169	565.685	637.278
RPA2	replication protein A2	1.39342	0.000189022	0.00488023	600.838	666.817	750.614	916.176
DHCR24	24-dehydrocholesterol reductase	1.39313	2.15197e-07	1.76031e-05	319.942	341.467	485.485	573.792
AC124319.2	NA	1.39291	0.000195626	0.00499634	446.438	446.603	680.095	779.158
NDUFS6	NADH:ubiquinone oxidoreductase subunit S6	1.39275	6.07926e-07	4.19646e-05	253.263	264.51	375.75	398.243
ATG101	autophagy related 101	1.3925	0.000164239	0.00435935	182.212	199.57	238.203	315.322
RRP9	ribosomal RNA processing 9, U3 small nucleolar RNA binding protein	1.39231	0.00043437	0.00938469	171.499	179.596	221.181	255.685
CDK5R1	cyclin dependent kinase 5 regulatory subunit 1	1.39216	0.000980471	0.0172067	56.1632	61.2396	75.3064	106.529
RFC4	replication factor C subunit 4	1.39207	0.00254961	0.0351885	206.821	212.23	284.504	265.902
FANCI	FA complementation group I	1.39205	0.000610797	0.012145	237.458	276.059	376.253	384.991
NPM1	nucleophosmin 1	1.39163	7.05601e-05	0.00226593	7268.49	8916.26	10497.6	13349.9
COA6	cytochrome c oxidase assembly factor 6	1.39109	0.000493266	0.0103607	153.279	146.343	203.816	229.102
COQ10B	coenzyme Q10B	1.391	0.000307306	0.00716512	286.208	319.284	380.878	410.502
VCP	valosin containing protein	1.39077	8.59359e-10	1.78214e-07	3180.98	3562.42	4259.27	5356.65
ATXN10	ataxin 10	1.39069	0.00355499	0.0441346	537.187	628.18	701.379	635.909
PRDX6	peroxiredoxin 6	1.39056	0.000128937	0.00365442	430.598	544.505	652.147	738.59
CCDC9	coiled-coil domain containing 9	1.39055	1.85211e-06	0.000107576	917.673	919.223	1220.7	1559.44
RGS10	regulator of G protein signaling 10	1.39039	0.000422885	0.00918366	328.189	338.065	636.833	671.672
CCDC34	coiled-coil domain containing 34	1.39037	0.000242893	0.00599055	52.7569	67.6962	90.1768	160.383
RUSC1-AS1	RUSC1 antisense RNA 1	1.39003	2.66493e-05	0.00100342	516.361	576.177	734.757	800.417
FUNDC2	FUN14 domain containing 2	1.38981	0.0024289	0.0339308	384.544	541.274	608.343	590.749
PNPO	pyridoxamine 5'-phosphate oxidase	1.38972	0.00170743	0.0261605	214.815	272.797	340.851	375.155
LMNA	lamin A/C	1.38923	0.00123448	0.0205732	247.19	193.505	376.992	303.057
SNHG16	small nucleolar RNA host gene 16	1.38878	0.000348019	0.0079261	384.125	440.157	501.204	637.284
TOMM22	translocase of outer mitochondrial membrane 22	1.38862	1.84833e-07	1.5463e-05	448.611	438.839	580.124	735.256
SLC7A1	solute carrier family 7 member 1	1.38844	3.25336e-09	5.26401e-07	656.037	661.033	1031.18	1221.95
DNAJB11	DnaJ heat shock protein family (Hsp40) member B11	1.38844	1.22228e-06	7.48309e-05	628.823	605.698	799.664	963.14
MIR3940	microRNA 3940	1.38807	0.00158653	0.0249041	310.905	310.13	408.872	409.497
MRPL37	mitochondrial ribosomal protein L37	1.38805	3.16179e-06	0.000166265	297.136	276.941	391.785	467.439
MAPK1IP1L	mitogen-activated protein kinase 1 interacting protein 1 like	1.38736	0.00285553	0.0380578	1375.14	1669.1	1995.77	1991.3
PSMD7	proteasome 26S subunit, non-ATPase 7	1.38735	2.9145e-08	3.32983e-06	1333.66	1448.54	1967.03	2240.83
PPRC1	peroxisome proliferator-activated receptor gamma, coactivator-related 1	1.38732	9.35676e-05	0.00283376	918.025	930.352	1162.55	1228.03
CTSH	cathepsin H	1.38711	0.000834882	0.0152422	1699.63	1815.1	2600.86	2348.35
TGM2	transglutaminase 2	1.38663	0.00122276	0.0204242	218.65	171.849	287.912	331.981
ANAPC11	anaphase promoting complex subunit 11	1.38637	4.87527e-07	3.48464e-05	273.136	256.222	369.594	448.564
MDH1	malate dehydrogenase 1	1.38626	0.00049467	0.0103828	437.176	403.326	603.726	614.303
PIN1	peptidylprolyl cis/trans isomerase, NIMA-interacting 1	1.38568	3.59777e-05	0.00130799	405.668	415.137	548.776	568.272
RGS16	regulator of G protein signaling 16	1.38553	1.76602e-05	0.0007203	53.8064	44.016	67.8455	151.039
G6PD	glucose-6-phosphate dehydrogenase	1.38543	6.91075e-10	1.49638e-07	623.801	620.725	880.635	943.369
H2AZ1-DT	NA	1.3852	0.00035176	0.00796206	135.984	141.321	192.978	241.793
H2BC18	NA	1.38492	9.15079e-06	0.000408911	537.681	666.752	848.522	1090.26
C19orf12	chromosome 19 open reading frame 12	1.3847	0.00058065	0.0117071	165.359	208.597	238.199	268.03
AURKAIP1	aurora kinase A interacting protein 1	1.38448	4.68792e-06	0.000229511	484.365	450.685	635.375	700.232
AC008750.4	NA	1.38421	0.00201651	0.0297208	154.994	167.819	222.792	207.033
AC004832.3	NA	1.38394	0.000805891	0.0148696	124.389	115.316	164.945	169.607
PSMB8	proteasome subunit beta 8	1.38366	8.06712e-05	0.00252724	1676.48	1908.79	2206.93	2943.37
HSPA4	heat shock protein family A (Hsp70) member 4	1.38364	0.000189615	0.00488265	2291.78	2509.93	3183.75	3270.65
WSB2	WD repeat and SOCS box containing 2	1.38345	8.01496e-07	5.16465e-05	246.361	273.81	392.667	465.195
MRPL21	mitochondrial ribosomal protein L21	1.38294	0.00101173	0.0176238	245.142	223.995	296.656	354.815
VDAC2	voltage dependent anion channel 2	1.3829	6.95707e-05	0.00224614	586.155	644.846	791.65	934.015
HYOU1	hypoxia up-regulated 1	1.3826	1.77379e-11	6.61196e-09	1177.77	1250.84	1685.62	2012.52
MDH2	malate dehydrogenase 2	1.38254	3.44616e-06	0.000178982	613.989	673.816	812.244	921.631
TCF19	transcription factor 19	1.38251	1.10403e-07	9.97284e-06	203.787	211.861	346.876	430.592
HYPK	huntingtin interacting protein K	1.38231	1.62326e-08	2.00848e-06	768.264	830.273	1032.27	1128.54
AC069234.2	NA	1.38171	0.00219884	0.0316943	123.954	112.695	162.704	163.248
PCK2	phosphoenolpyruvate carboxykinase 2, mitochondrial	1.3816	1.0418e-09	2.11579e-07	523.974	525.16	687.512	832.162
MRM2	mitochondrial rRNA methyltransferase 2	1.38119	0.000119707	0.00344587	307.685	364.805	435.849	459.278
ENTPD1-AS1	ENTPD1 antisense RNA 1	1.38082	0.00224968	0.0321751	317.494	354.041	475.035	519.515
TSSC4	tumor suppressing subtransferable candidate 4	1.38074	0.00135875	0.0221185	233.351	238.494	295.525	316.535
GPI	glucose-6-phosphate isomerase	1.38059	6.49189e-08	6.50249e-06	819.425	890.553	1177.99	1216.62
PSMD3	proteasome 26S subunit, non-ATPase 3	1.38043	1.23619e-08	1.60367e-06	936.426	1008.58	1270.29	1489.29
HSPA14.1	NA	1.38033	0.0010971	0.0187393	165.902	200.904	216.253	266.123
PLEKHO1	pleckstrin homology domain containing O1	1.38032	0.000135485	0.00379617	2393.11	2753.35	3371.79	3792.47
AC145207.3	NA	1.38014	0.00164661	0.0255612	252.435	296.661	336.477	354.261
CRELD2	cysteine rich with EGF like domains 2	1.37925	0.000413757	0.00903882	240.962	239.923	313.896	342.704
H4C3	NA	1.37906	2.41373e-06	0.000132859	460.706	592.553	728.39	872.356
THEMIS2	thymocyte selection associated family member 2	1.37899	0.00170471	0.0261324	1364.73	1064.6	1695.78	2011.01
TIMM50	translocase of inner mitochondrial membrane 50	1.37895	0.000135181	0.00379124	197.16	207.105	303.152	333.801
NSMCE2	NSE2 (MMS21) homolog, SMC5-SMC6 complex SUMO ligase	1.37854	0.000631685	0.0124095	128.127	128.912	175.456	202.418
TMEM109	transmembrane protein 109	1.37787	0.000381365	0.00847581	569.178	706.004	857.564	906.782
TMED9	transmembrane p24 trafficking protein 9	1.3771	7.93569e-06	0.000362311	817.26	958.39	1117.97	1275.85
GPATCH4	G-patch domain containing 4	1.37663	4.28872e-07	3.10373e-05	1070.73	1256.25	1515.18	1968.11
TXNL1	thioredoxin like 1	1.37655	0.000687372	0.0132472	439.65	521.974	580.313	593.38
NACC1	nucleus accumbens associated 1	1.37641	2.17571e-08	2.61512e-06	612.388	520.669	844.83	854.441
PGAM5	PGAM family member 5, mitochondrial serine/threonine protein phosphatase	1.37629	2.53627e-05	0.000963718	563.844	603.352	753.103	852.055
IFI27	interferon alpha inducible protein 27	1.37621	0.00198875	0.0294296	3.0381	3.21887	7.68835	35.6258
MLST8	MTOR associated protein, LST8 homolog	1.37596	0.000292039	0.00688198	500.403	444.007	631.057	575.316
PSMC2	proteasome 26S subunit, ATPase 2	1.37535	4.31217e-07	3.11238e-05	483.03	529.02	676.219	872.894
PSMA7	proteasome subunit alpha 7	1.37499	8.58715e-06	0.000389038	1461.72	1540.76	1887.94	2123.25
SRP19	signal recognition particle 19	1.37483	1.67007e-05	0.000687834	578.97	603.649	778.593	820.571
MCM3	minichromosome maintenance complex component 3	1.37445	1.6856e-09	3.18189e-07	1661.81	1696.99	2362.44	2765.95
NFKBIB	NFKB inhibitor beta	1.3741	0.000167888	0.00443008	284.568	358.725	449.563	493.5
FAM136A	family with sequence similarity 136 member A	1.37399	3.43014e-05	0.00125323	282.932	276.933	417.241	424.682
CDC123	cell division cycle 123	1.37377	2.85134e-05	0.00106018	514.003	502.776	710.488	765.52
AL139260.2	NA	1.37366	0.00188438	0.0282398	433.028	487.811	579.104	572.357
AP001458.2	NA	1.37346	1.97712e-06	0.000113715	423.926	443.797	558.247	596.823
FTL	ferritin light chain	1.3734	0.000770832	0.0144307	4458.24	4435.23	5910.49	6354.44
AC090527.3	NA	1.37302	0.001538	0.0243239	461.226	507.564	614.002	682.273
NOP16	NOP16 nucleolar protein	1.37301	1.83654e-05	0.00074289	467.992	422.663	598.253	697.031
CUEDC2	CUE domain containing 2	1.37284	0.000145485	0.00398535	253.315	269.224	342.361	377.634
PIM2	Pim-2 proto-oncogene, serine/threonine kinase	1.3728	0.00179491	0.0272176	2445.59	2651.25	3098.91	3331.85
SUMO1	small ubiquitin-like modifier 1	1.37261	0.000132031	0.00373491	532.27	546.372	743.259	780.174
STMN1	stathmin 1	1.37229	1.88441e-06	0.000109022	357.732	349.754	520.328	704.114
RCN1	reticulocalbin 1	1.37217	1.6307e-05	0.00067394	249.908	260.987	344.231	426.113
HARS1	NA	1.37212	4.69185e-06	0.000229511	626.238	634.63	899.78	873.973
SAE1	SUMO1 activating enzyme subunit 1	1.3721	1.6889e-07	1.43742e-05	498.739	543.204	658.159	740.375
PPIB	peptidylprolyl isomerase B	1.37182	7.54162e-07	4.93524e-05	1642.24	1809.59	2281.42	2745.8
IARS1	NA	1.37166	3.72503e-05	0.00134595	1185.55	1240.1	1584.65	1587.2
MYCBP	MYC binding protein	1.37159	0.00373217	0.0455517	143.473	160.459	201.623	239.493
MLH1	mutL homolog 1	1.37154	1.92665e-05	0.000770871	484.948	549.353	626.923	682.417
CYC1	cytochrome c1	1.37152	8.69543e-06	0.000393338	410.659	455.449	594.785	756.098
IL15RA	interleukin 15 receptor subunit alpha	1.37135	0.00046419	0.00986254	266.009	244.002	369.547	407.089
ATP5F1A	ATP synthase F1 subunit alpha	1.37115	2.87951e-06	0.000154214	2099.39	2478.53	2962.9	3259.53
FBXO7	F-box protein 7	1.37076	0.000234099	0.00579446	887.553	1017.16	1139.19	1292.14
NFKBIZ	NFKB inhibitor zeta	1.37003	0.000452858	0.0096496	1919.8	1909.38	2440.19	2633.55
NFKBIA	NFKB inhibitor alpha	1.36971	0.00282922	0.037836	1642.72	1606.29	1906.45	2195.91
RCC2-AS1	NA	1.36857	0.00323803	0.0416197	258.62	290.695	346.302	388.539
MACROH2A1	NA	1.36849	7.74251e-05	0.00244374	632.799	708.15	937.285	918.129
ATP5MF-PTCD1	ATP5MF-PTCD1 readthrough	1.36836	2.20134e-05	0.000857474	491.382	534.371	659.803	722.114
PFDN6	prefoldin subunit 6	1.36812	2.12731e-05	0.000837499	253.016	256.441	349.636	398.338
AC005832.4	NA	1.36709	3.848e-07	2.84713e-05	300.86	291.784	399.592	492.399
PPIL1	peptidylprolyl isomerase like 1	1.36682	0.000112466	0.0032791	145.867	138.982	194.256	270.858
NDUFA8	NADH:ubiquinone oxidoreductase subunit A8	1.36608	0.00335027	0.0425436	83.2981	120.459	126.034	171.988
CLIC1	chloride intracellular channel 1	1.36605	2.52053e-07	2.00066e-05	1577.3	1558.75	2100.78	2623.64
PDIA4	protein disulfide isomerase family A member 4	1.36585	3.68692e-07	2.74867e-05	1274.33	1260.61	1708.4	1968.71
AC005899.9	NA	1.36563	1.91133e-07	1.58997e-05	269.581	272.776	346.439	396.149
AL359762.3	NA	1.36553	0.000163699	0.00435466	329.197	389.628	439.734	499.928
ROMO1	reactive oxygen species modulator 1	1.36542	0.00216499	0.0314063	123.925	168.513	202.122	223.014
PSMD10	proteasome 26S subunit, non-ATPase 10	1.36531	0.000920066	0.016365	94.882	145.922	151.795	188.527
AC064801.2	NA	1.36512	0.00428784	0.049936	57.8321	56.7453	92.1062	111.837
TIPIN	TIMELESS interacting protein	1.36487	0.00276836	0.0372589	58.5522	54.4676	84.51	97.8251
GSTP1	glutathione S-transferase pi 1	1.36443	0.000436835	0.00942209	677.93	738.193	976.96	1119.82
PTBP1	polypyrimidine tract binding protein 1	1.3641	3.52696e-08	3.91932e-06	2598.78	2601.2	3331.85	3628.19
AC068631.3	NA	1.36408	0.000754297	0.0142115	306.172	294.677	418.838	482.063
RTRAF	RNA transcription, translation and transport factor	1.36395	0.00165404	0.0256224	688.646	821.43	966.542	997.927
RELB	RELB proto-oncogene, NF-kB subunit	1.36395	0.00045064	0.00963692	757.491	869.099	1103.95	1137.58
TSR1	TSR1, ribosome maturation factor	1.36368	5.96095e-06	0.000284503	830.182	858.31	1104.34	1257.04
CHAF1A	chromatin assembly factor 1 subunit A	1.36338	6.39949e-07	4.31241e-05	321.885	326.178	499.452	552.559
POLR2K	RNA polymerase II subunit K	1.36242	0.000269402	0.0064868	119.697	150.228	182.339	199.431
MRPL16	mitochondrial ribosomal protein L16	1.36204	0.000227374	0.00565763	315.99	320.168	417.004	500.764
POLR1E	RNA polymerase I subunit E	1.36204	4.05251e-05	0.00144652	357.485	388.754	477.572	530.177
CFLAR	CASP8 and FADD like apoptosis regulator	1.3615	0.00344446	0.0432732	2564.05	2756.79	3404.45	3206.54
ETFB	electron transfer flavoprotein subunit beta	1.3613	0.000204804	0.0051992	288.261	328.278	406.683	448.289
AC092115.4	NA	1.36088	9.86401e-06	0.000435496	381.366	374.582	518.511	630.655
SNRPB	small nuclear ribonucleoprotein polypeptides B and B1	1.36085	7.59097e-05	0.00241403	1753.77	1909.58	2422.41	2825.32
NUDT5	nudix hydrolase 5	1.36076	0.00242029	0.0338426	348.654	362.136	438.533	425.904
MIR497HG	mir-497-195 cluster host gene	1.36061	0.000127623	0.00362065	176.25	187.285	261.931	320.333
MCM7	minichromosome maintenance complex component 7	1.36027	7.99423e-11	2.35414e-08	984.475	872.312	1380.24	1691.69
PPP2R2A	protein phosphatase 2 regulatory subunit Balpha	1.36025	0.00172187	0.0263132	693.839	826.307	998.871	1007.79
SNX20	sorting nexin 20	1.36015	7.69718e-05	0.00243248	735.31	880.197	998.809	1214.18
TICRR	TOPBP1 interacting checkpoint and replication regulator	1.36006	0.000258881	0.00629003	37.0822	33.8481	73.1828	94.959
UQCRQ	ubiquinol-cytochrome c reductase complex III subunit VII	1.35994	0.000105122	0.00311745	252.072	267.922	388.957	478.604
ACAA2	acetyl-CoA acyltransferase 2	1.35977	0.000787315	0.0146277	145.862	176.8	248.066	259.627
CDK4	cyclin dependent kinase 4	1.35953	3.46557e-06	0.000179673	383.197	401.944	494.187	613.731
AP000781.1	NA	1.35949	1.68026e-05	0.000690101	621.935	611.584	806.71	1050.11
TREX2	three prime repair exonuclease 2	1.35946	0.00379142	0.0460032	156.765	138.377	193.062	202.692
H4C8	NA	1.35938	3.67911e-07	2.74867e-05	235.576	244.634	327.098	387.828
GRWD1	glutamate rich WD repeat containing 1	1.35926	3.17463e-08	3.56819e-06	805.052	790.768	1122.6	1219.94
CENPO	centromere protein O	1.35913	1.35603e-05	0.000574568	266.637	270.035	356.198	352.473
CCR7	C-C motif chemokine receptor 7	1.3589	7.55492e-05	0.00240516	3180.57	3633.85	4321.8	5348.69
MAP4	microtubule associated protein 4	1.35829	4.23333e-05	0.00149655	2057.01	2247.3	2597.78	2895.81
AIFM1	apoptosis inducing factor mitochondria associated 1	1.35815	0.00281862	0.0377285	304.464	272.338	392.642	423.576
MRPL23	mitochondrial ribosomal protein L23	1.35802	0.00275609	0.0371788	216.037	239.952	308.44	317.216
NDUFA9	NADH:ubiquinone oxidoreductase subunit A9	1.35795	1.71165e-07	1.45258e-05	409.644	397.217	520.437	661.412
HPRT1	hypoxanthine phosphoribosyltransferase 1	1.35752	0.000531981	0.011009	124.867	173.292	184.653	251.523
GORASP2	golgi reassembly stacking protein 2	1.3574	0.000356403	0.00804242	478.631	519.665	644.786	638.108
COX6B1	cytochrome c oxidase subunit 6B1	1.35737	6.72405e-05	0.00217863	620.25	600.167	858.716	1016.48
APEX1	apurinic/apyrimidinic endodeoxyribonuclease 1	1.35686	3.03988e-06	0.000160427	1124.77	1303.64	1527.38	1768.29
KIF20A	kinesin family member 20A	1.35663	0.000187898	0.00485796	23.0421	22.9648	57.8963	81.3515
AC008575.1	NA	1.35654	0.000314756	0.00730828	429.442	500.856	586.158	650.992
H2BC5	NA	1.35648	1.35264e-06	8.14569e-05	843.201	983.864	1206.39	1476.26
YIF1A	Yip1 interacting factor homolog A, membrane trafficking protein	1.35633	0.0026663	0.0363674	139.928	167.452	164.413	215.296
PRMT5-AS1	PRMT5 antisense RNA 1	1.35632	0.00119389	0.0200388	560.103	563.596	732.441	784.027
MRPS2	mitochondrial ribosomal protein S2	1.3559	7.40936e-06	0.000343251	190.657	207.105	280.263	312.303
LITAF	lipopolysaccharide induced TNF factor	1.35586	1.93007e-07	1.60103e-05	1080.75	1139.71	1562.11	1740.12
PSMD4	proteasome 26S subunit, non-ATPase 4	1.35576	1.10194e-05	0.000480027	1312.65	1427.28	1650.95	1946.04
RBM3	RNA binding motif protein 3	1.3557	8.86164e-05	0.00272387	1500	1637.82	2029.12	2056.97
AP000777.2	NA	1.35542	0.00317279	0.0409791	88.0981	91.0638	142.594	188.979
VOPP1	VOPP1, WBP1/VOPP1 family member	1.35489	0.000983453	0.0172488	1546.12	1659.05	1961.94	1896.69
AGFG2	ArfGAP with FG repeats 2	1.35479	0.00241577	0.0338249	157.748	149.312	221.171	214.906
EEF1AKNMT	eEF1A lysine and N-terminal methyltransferase	1.35443	0.00159882	0.0250437	370.534	383.704	502.865	504.381
PHF19	PHD finger protein 19	1.35416	2.14303e-05	0.000842563	713.978	616.462	857.338	1004.94
AC092647.5	NA	1.35415	6.88499e-05	0.00222557	211.481	234.767	297.243	358.602
G3BP1	G3BP stress granule assembly factor 1	1.35406	0.0038885	0.0467035	2224.91	2365.38	2834.38	2846.3
IMPDH2	inosine monophosphate dehydrogenase 2	1.35382	0.000104103	0.00309348	1496.05	1698.94	1999.49	2274.01
PARP10	poly(ADP-ribose) polymerase family member 10	1.35369	0.000712717	0.0136021	1398.69	1198.25	2093.53	1826.32
ME2	malic enzyme 2	1.35296	0.000386463	0.0085697	798.488	974.243	1046.34	1226.42
ACOX1	acyl-CoA oxidase 1	1.35261	0.000603925	0.0120409	248.388	351.171	316.839	370.081
VMP1	vacuole membrane protein 1	1.35258	0.00029438	0.00691852	543.97	620.259	729.272	770.87
UQCRH	ubiquinol-cytochrome c reductase hinge protein	1.35191	0.00149618	0.023822	430.861	474.367	583.164	609.682
PGK1	phosphoglycerate kinase 1	1.35181	2.46082e-06	0.000135198	1229.65	1262.11	1631.28	1902.44
ELF4	E74 like ETS transcription factor 4	1.35167	6.16129e-06	0.0002917	833.434	903.496	1117.6	1241.19
AC073896.1	NA	1.3516	0.00191469	0.0285922	425.58	500.856	626.87	644.973
NCF2	neutrophil cytosolic factor 2	1.35103	0.00217415	0.0314926	321.967	290.189	392.162	424.649
NOP2	NOP2 nucleolar protein	1.35062	6.79525e-10	1.48227e-07	828.241	776.977	1155.48	1139.11
HNRNPA2B1	heterogeneous nuclear ribonucleoprotein A2/B1	1.35062	0.00402959	0.0478085	9320.03	11278.2	13182.7	13673.5
MYL6	myosin light chain 6	1.35056	1.4453e-06	8.66829e-05	2990.94	3343.07	4104.71	4730.79
PTGES3	prostaglandin E synthase 3	1.35039	0.00092507	0.0164204	2084.61	2352.12	2832.1	3050.24
UQCRFS1	ubiquinol-cytochrome c reductase, Rieske iron-sulfur polypeptide 1	1.35027	4.96519e-05	0.00170612	318.367	364.567	518.96	552.543
IRF8	interferon regulatory factor 8	1.35026	1.57365e-06	9.29989e-05	9260.55	10239.5	12011	13742.5
FAHD1	fumarylacetoacetate hydrolase domain containing 1	1.34979	0.0040256	0.0478008	141.589	144.849	196.556	214.314
HK1	hexokinase 1	1.34978	3.8313e-07	2.84192e-05	1378.41	1477.46	1801.66	2151.84
TIMM10	translocase of inner mitochondrial membrane 10	1.34943	0.000437235	0.00942209	170.764	180.502	224.149	274.788
RAD51	RAD51 recombinase	1.3494	0.00402082	0.0477826	31.25	30.8615	70.7869	92.6734
TMED3	transmembrane p24 trafficking protein 3	1.34928	0.00102711	0.0178051	250.766	281.775	361.459	334.057
ALDH18A1	aldehyde dehydrogenase 18 family member A1	1.34907	1.25409e-05	0.00053913	281.743	338.907	403.445	484.096
SPOP	speckle type BTB/POZ protein	1.34905	0.000189682	0.00488265	566.352	735.575	787.094	809.607
MRPL24	mitochondrial ribosomal protein L24	1.349	0.000785891	0.0146104	220.164	291.029	310.613	383.925
AAGAB	alpha and gamma adaptin binding protein	1.34875	0.00119392	0.0200388	380.334	426.908	550.34	574.906
SF3B5	splicing factor 3b subunit 5	1.34852	0.000625053	0.0123334	225.428	257.509	327.003	372.914
DHX33	DEAH-box helicase 33	1.34834	9.8066e-07	6.15746e-05	279.164	269.789	335.614	423.894
ACTR3	ARP3 actin related protein 3 homolog	1.34829	0.0028571	0.0380578	3359.02	3863.15	4495.42	4852.83
TSPAN17	tetraspanin 17	1.34822	0.00197669	0.0293252	279.185	238.805	357.598	373.99
ADRM1	adhesion regulating molecule 1	1.34813	3.2616e-07	2.46276e-05	1100.71	974.243	1427.12	1586.35
FASTKD5	FAST kinase domains 5	1.3481	0.000612556	0.0121718	324.811	349.457	422.384	504.565
CAPNS1	calpain small subunit 1	1.34785	0.000214571	0.00540983	882.097	940.679	1220.9	1245.53
TTLL12	tubulin tyrosine ligase like 12	1.34727	9.036e-06	0.000405628	334.266	314.376	450.725	565.905
SERPINB9	serpin family B member 9	1.347	2.46854e-06	0.00013537	1091.74	1055.49	1435.7	1595.1
YBX1	Y-box binding protein 1	1.34672	6.79191e-07	4.50469e-05	6481.39	7561.39	9255.05	10966.8
ADGRE5	adhesion G protein-coupled receptor E5	1.34659	1.80609e-05	0.000733595	1032.75	1004.65	1375.89	1556.64
POP4	POP4 homolog, ribonuclease P/MRP subunit	1.34657	0.00167851	0.0258813	301.948	315.029	420.674	418.049
H2AC21	NA	1.34655	0.000388925	0.00861132	458.033	495.179	553.827	799.646
DUT	deoxyuridine triphosphatase	1.3465	0.000637206	0.0124764	505.46	513.826	625.205	641.375
MCL1	MCL1, BCL2 family apoptosis regulator	1.34637	0.00225777	0.0322438	5701.4	6209.13	7377.35	8114.48
BTF3	basic transcription factor 3	1.34627	0.000122809	0.0035155	1151.69	1439.71	1510.92	1835.75
SNF8	SNF8, ESCRT-II complex subunit	1.3461	0.000139859	0.0038879	504.35	497.081	715.115	690.692
DLAT	dihydrolipoamide S-acetyltransferase	1.34606	0.000256825	0.00625041	319.017	307.329	425.633	460.852
UNC93B1	unc-93 homolog B1, TLR signaling regulator	1.34606	4.28966e-07	3.10373e-05	1639.83	1605.4	2217.3	2280.78
HAX1	HCLS1 associated protein X-1	1.34595	0.000126915	0.00360752	564.146	609.525	781.046	806.031
TMEM41A	transmembrane protein 41A	1.34592	0.00268797	0.0365811	87.8991	115.176	132.274	144.957
YKT6	YKT6 v-SNARE homolog	1.3458	0.000157232	0.00422846	511.274	532.556	657.242	667.369
ACTR1A	ARP1 actin related protein 1 homolog A	1.34576	0.000572967	0.0116203	523.987	542.782	675.705	709.204
PTCH2	patched 2	1.34563	0.00311143	0.0404528	126.256	157.514	143.792	236.222
CLP1	cleavage and polyadenylation factor I subunit 1	1.3456	0.000553073	0.0113577	170.141	155.391	222.815	248.218
AL669918.1	NA	1.34554	0.000325454	0.00748747	2850.57	2936.68	3806.91	4230.28
NDC1	NDC1 transmembrane nucleoporin	1.34524	0.00432182	0.050185	184.525	195.789	247.356	253.949
LANCL2	LanC like 2	1.34499	0.000576486	0.0116538	148.571	144.762	227.507	253.361
NAA20	N(alpha)-acetyltransferase 20, NatB catalytic subunit	1.34494	0.000600799	0.0120029	206.297	193.132	269.378	273.431
POLD1	DNA polymerase delta 1, catalytic subunit	1.34474	0.000331231	0.00759074	539.38	609.265	716.161	758.286
C12orf75	chromosome 12 open reading frame 75	1.34442	0.00383178	0.0463973	138.06	162.459	188.992	273.586
ARID3A	AT-rich interaction domain 3A	1.34422	0.000549261	0.011303	472.212	392.02	695.931	713.64
NRBF2	nuclear receptor binding factor 2	1.34359	0.00270679	0.0366831	261.479	251.599	350.01	340.908
SSRP1	structure specific recognition protein 1	1.34352	5.26929e-07	3.73904e-05	2122.2	2266.13	2899.08	3078.95
GTF2H3	general transcription factor IIH subunit 3	1.34344	0.00421147	0.0493482	148.85	176.209	230.243	225.487
CDK2	cyclin dependent kinase 2	1.34342	0.000106907	0.00316084	358.878	374.57	486.03	561.323
CTLA4	cytotoxic T-lymphocyte associated protein 4	1.34276	2.07864e-05	0.000821635	17.0628	5.88839	19.1546	36.8632
ABCF1	ATP binding cassette subfamily F member 1	1.34264	5.77993e-07	4.03335e-05	2172.76	2239.06	2716.4	2991.84
SNRPE	small nuclear ribonucleoprotein polypeptide E	1.34251	1.89311e-05	0.000760549	285.89	317.973	417.71	541.73
TRAF2	TNF receptor associated factor 2	1.34245	3.84553e-08	4.22549e-06	382.225	366.951	512.071	556.209
TP53BP2	tumor protein p53 binding protein 2	1.34165	0.000327721	0.00752787	853.307	955.136	1153.77	1182.61
PRPS2	phosphoribosyl pyrophosphate synthetase 2	1.34103	0.00119016	0.0200044	509.829	592.271	658.18	705.05
MRPL4	mitochondrial ribosomal protein L4	1.34072	4.21672e-06	0.00021154	321.074	327.352	436.374	529.929
IRF9	interferon regulatory factor 9	1.3407	0.00386828	0.0466126	2248.04	2158.31	2642.48	2926.09
SDHB	succinate dehydrogenase complex iron sulfur subunit B	1.34027	2.39956e-06	0.000132515	400.562	421.607	526.64	667.478
IFRD2	interferon related developmental regulator 2	1.33964	6.68314e-05	0.00216985	262.639	290.037	363.859	398.893
PPP5C	protein phosphatase 5 catalytic subunit	1.33939	0.000372379	0.00830743	468.106	503.196	608.869	737.388
RAB8A	RAB8A, member RAS oncogene family	1.33906	5.02383e-10	1.15579e-07	2207.36	2133.57	2985.92	3650.36
TXNDC5	thioredoxin domain containing 5	1.33901	0.000749327	0.0141359	984.237	1146.17	1445.83	1624.84
RPN1	ribophorin I	1.33869	0.000110463	0.0032271	1716.74	1922.01	2193.42	2401.81
KHSRP	KH-type splicing regulatory protein	1.3384	5.49538e-09	8.17313e-07	2698.27	2679.69	3467.26	3875.43
CDCA2	cell division cycle associated 2	1.33834	0.00190621	0.0284944	40.6804	28.3157	86.2279	116.335
RUVBL1	RuvB like AAA ATPase 1	1.33816	0.000219077	0.005514	586.714	607.06	734.59	875.7
HNRNPA1	heterogeneous nuclear ribonucleoprotein A1	1.33796	3.09022e-05	0.00114179	9525.73	10730.5	13333.5	14687.3
IDH3A	isocitrate dehydrogenase 3 (NAD(+)) alpha	1.33793	4.86981e-06	0.000237821	721.466	850.797	982.747	1202.3
AIMP2	aminoacyl tRNA synthetase complex interacting multifunctional protein 2	1.33777	1.66959e-05	0.000687834	144.361	128.072	182.511	237.5
APEX2	apurinic/apyrimidinic endodeoxyribonuclease 2	1.33765	4.34609e-06	0.000216554	219.257	214.986	307.786	345.138
UBE2Z	ubiquitin conjugating enzyme E2 Z	1.33763	0.00126411	0.0209142	999.229	1014.26	1285.05	1414.21
CTSA	cathepsin A	1.33757	0.00269609	0.0366355	432.118	405.577	598.248	549.975
MRPS22	mitochondrial ribosomal protein S22	1.33735	0.000276112	0.00661052	555.606	584.423	759.662	782.971
AL035078.4	NA	1.33734	2.67418e-06	0.000145026	153.83	203.935	225.648	298.944
AC008894.2	NA	1.33678	6.65184e-11	2.01942e-08	1262.2	1183.23	1666.25	1963.05
AC010618.3	NA	1.33673	0.00103372	0.0178749	199.987	178.575	275.237	251.695
AL603832.1	NA	1.33651	0.000519119	0.0108033	52.2138	50.7098	76.9559	83.3378
PPIH	peptidylprolyl isomerase H	1.33645	0.00223927	0.0321042	155.829	146.413	210.093	223.173
EIF2B2	eukaryotic translation initiation factor 2B subunit beta	1.33635	0.00190379	0.0284728	187.28	233.95	246.349	267.118
VARS1	NA	1.33608	4.0197e-06	0.000203748	1020.21	1013.84	1284.59	1451.17
SNRPA1	small nuclear ribonucleoprotein polypeptide A'	1.33607	0.00142453	0.0230113	426.372	472.62	570.553	598.692
MCCC2	methylcrotonoyl-CoA carboxylase 2	1.33605	0.000837682	0.0152838	717.378	881.886	1044.96	1114.61
PPP1R7	protein phosphatase 1 regulatory subunit 7	1.33525	4.99405e-05	0.00171242	432.413	413.367	537.721	608.869
AL121753.1	NA	1.33499	3.67449e-05	0.00133095	230.024	235.536	322.339	382.296
COPG1	coatomer protein complex subunit gamma 1	1.33445	4.78954e-05	0.00166128	1067.42	1086.13	1470.28	1580.72
IRF5	interferon regulatory factor 5	1.33415	0.000790311	0.0146556	1179.96	1111.43	1538.18	1462.32
XPO5	exportin 5	1.33337	7.27185e-06	0.000337762	497.397	498.924	572.518	712.177
PARP3	poly(ADP-ribose) polymerase family member 3	1.33316	0.00107035	0.0183825	391.111	453.401	483.393	550.953
RRP7A	ribosomal RNA processing 7 homolog A	1.33301	0.00315717	0.0408605	1309	1115.83	1519.73	1718.2
PRDX5	peroxiredoxin 5	1.333	0.000516148	0.0107569	445.451	529.405	589.445	617.515
DTD1	D-tyrosyl-tRNA deacylase 1	1.33279	0.00218565	0.0316067	234.562	251.071	294.983	339.944
INTS14	integrator complex subunit 14	1.33275	0.00109021	0.0186545	204.673	263.816	275.345	291.344
DNMT1	DNA methyltransferase 1	1.33252	1.63288e-08	2.01192e-06	1848.58	1690.71	2317	2614.46
SLC35B2	solute carrier family 35 member B2	1.33226	0.00116774	0.0196838	215.309	260.366	262.348	312.856
AC107081.2	NA	1.33219	0.0026467	0.036167	160.176	152.007	214.907	226.134
PDCD11	programmed cell death 11	1.33198	1.9423e-06	0.00011215	1181.21	1209.52	1548.6	1720.55
EMC8	ER membrane protein complex subunit 8	1.33185	0.00135469	0.022086	155.816	180.944	189.639	240.36
EFHD2	EF-hand domain family member D2	1.33165	0.000283544	0.0067446	1246.66	1345.96	1634.62	1841.07
CLUH	clustered mitochondria homolog	1.33157	2.14934e-05	0.000843094	773.737	778.891	1041.15	1096
C17orf49	chromosome 17 open reading frame 49	1.33112	0.000857953	0.0155095	287.49	279.744	343.793	447.34
ENSA	endosulfine alpha	1.33057	0.000266245	0.00643182	1359	1489.89	1657.31	1906.93
ZPR1	ZPR1 zinc finger	1.33036	0.000360503	0.0081225	834.261	942.557	1080.12	1121.8
ARPC1B	actin related protein 2/3 complex subunit 1B	1.33027	3.07494e-09	5.03061e-07	1695.77	1901.95	2294.01	2818.14
HDGF	heparin binding growth factor	1.33019	5.85341e-07	4.07497e-05	1373.16	1570.2	1937.51	2169.58
CYRIB	NA	1.32986	0.00111306	0.0189245	822.041	873.857	1067.97	1033.26
SZRD1	SUZ RNA binding domain containing 1	1.32978	0.000146989	0.00401535	2169.56	2442.52	2607.46	3075.32
SHFL	NA	1.32956	0.000738281	0.0139687	800.285	789.044	1114.85	1029.87
BLOC1S5-TXNDC5	BLOC1S5-TXNDC5 readthrough (NMD candidate)	1.32934	0.00100755	0.0175847	949.976	1109.48	1356.66	1501.46
ZMIZ1	zinc finger MIZ-type containing 1	1.32924	0.00110837	0.0188834	1245.28	1079.05	1685.82	1573.51
AKR1A1	aldo-keto reductase family 1 member A1	1.32912	0.00169194	0.0260297	857.14	858.916	1023.6	1113.69
FAM53C	family with sequence similarity 53 member C	1.32911	0.00126984	0.0209844	359.169	395.423	491.099	473.562
SF3B6	splicing factor 3b subunit 6	1.32894	0.000486336	0.0102664	248.231	249.792	298.66	361.762
YEATS2	YEATS domain containing 2	1.32869	2.11686e-06	0.00011942	671.244	584.332	885.693	935.096
AL136295.5	NA	1.32855	0.00185446	0.0279131	2857.18	2714.55	3422.62	3753.49
TPM4	tropomyosin 4	1.32807	1.61254e-05	0.000669763	2133.36	2413.05	2864.98	3585.18
AL671277.1	NA	1.328	0.00131627	0.0215581	7715.99	7479.48	9447.21	10123.1
PNPT1	polyribonucleotide nucleotidyltransferase 1	1.32778	1.45689e-06	8.70604e-05	356.022	348.887	509.789	631.693
IKBKE	inhibitor of nuclear factor kappa B kinase subunit epsilon	1.32755	0.0027053	0.0366831	408.273	402.746	530.919	601.496
DDIT4	DNA damage inducible transcript 4	1.32727	0.000159289	0.00426819	258.909	234.063	382.45	485.568
ATP5F1E	ATP synthase F1 subunit epsilon	1.32726	0.00202145	0.0297786	938.974	1023.85	1129.85	1326.96
PQBP1	polyglutamine binding protein 1	1.32701	0.00436654	0.0504258	611.595	668.427	801.179	837.603
DDX49	DEAD-box helicase 49	1.32658	9.47491e-06	0.00042084	331.124	354.075	415.078	562.363
BLVRA	biliverdin reductase A	1.32657	0.0014373	0.023154	111.059	103.959	190.043	226.388
ACLY	ATP citrate lyase	1.32657	4.9345e-08	5.20829e-06	1744.78	1927.54	2264.17	2620.58
CD320	CD320 molecule	1.32626	0.00112373	0.0190475	97.8084	73.2265	136.861	120.141
PPP1R15A	protein phosphatase 1 regulatory subunit 15A	1.32616	8.66028e-05	0.00267325	3111.13	3059.47	4393	4321.51
ATG3	autophagy related 3	1.32613	0.00143003	0.0230622	789.144	862.13	1112.95	1184.87
HCFC1	host cell factor C1	1.32609	0.00030916	0.00719695	3718.82	4101.26	5058.6	5496.12
SNHG3	small nucleolar RNA host gene 3	1.32606	0.000404636	0.00887566	415.405	401.944	594.414	642.872
FTSJ1	FtsJ RNA methyltransferase homolog 1	1.32557	0.000962532	0.0169728	283.283	306.196	350.132	418.453
IMMT	inner membrane mitochondrial protein	1.32529	0.000229822	0.0057064	774.266	824.608	991.556	1197.63
AP005329.1	NA	1.32501	0.000141539	0.00391366	2371.94	2555.42	3350.79	3627.44
CDKN1A	cyclin dependent kinase inhibitor 1A	1.32448	0.000152107	0.00412453	562.706	488.177	784.555	738.816
H3C11	NA	1.32426	0.00230178	0.0326193	255.217	380.323	429.711	542.048
AL121603.2	NA	1.32371	0.00342565	0.0431105	346.369	401.807	422.797	473.904
COPE	coatomer protein complex subunit epsilon	1.32369	6.45961e-05	0.00211594	1429.29	1373.66	1723.77	1979.32
EMC6	ER membrane protein complex subunit 6	1.32343	3.10591e-07	2.38807e-05	261.748	268.654	323.094	419.725
HIGD1A	HIG1 hypoxia inducible domain family member 1A	1.32309	0.000299045	0.00700578	108.528	137.366	190.78	219.204
ARPC5	actin related protein 2/3 complex subunit 5	1.32282	9.32562e-05	0.00283114	910.554	1069.74	1165.79	1435.49
DAD1	defender against cell death 1	1.32278	3.99687e-05	0.00143187	293.939	326.806	372.216	518.748
FTSJ3	FtsJ RNA methyltransferase homolog 3	1.32274	2.16902e-06	0.000121432	1130.69	1092.84	1409.95	1675.77
CHCHD10	coiled-coil-helix-coiled-coil-helix domain containing 10	1.32243	0.00146469	0.0234605	328.291	377.398	445.441	528.588
SMS	spermine synthase	1.32233	4.20117e-06	0.000211119	601.64	672.743	873.36	1084.89
SMG7	SMG7, nonsense mediated mRNA decay factor	1.32222	0.00308008	0.040116	1241.29	1425.6	1694.52	1703.14
UTP14A	UTP14A, small subunit processome component	1.32207	8.37272e-08	7.89249e-06	579.558	617.423	677.728	971.7
APRT	adenine phosphoribosyltransferase	1.32097	0.00101897	0.0177171	495.556	539.014	634.041	709.07
MAP7D1	MAP7 domain containing 1	1.32091	0.000243407	0.0059932	1786.78	1844.66	2325.79	2280.31
LARS2	leucyl-tRNA synthetase 2, mitochondrial	1.32083	0.00386889	0.0466126	356.779	392.419	455.003	472.641
ENTPD1	ectonucleoside triphosphate diphosphohydrolase 1	1.32082	0.00405985	0.0480524	1012.52	968.351	1367.54	1439.85
GNL2	G protein nucleolar 2	1.32057	0.00375214	0.0457285	696.312	821.451	936.54	1054.29
AC008982.1	NA	1.32051	4.0404e-06	0.000204436	1708.69	1774.06	2269.36	2313.71
AC009120.2	NA	1.32014	6.77781e-07	4.50469e-05	1034.52	1180.29	1384.94	1608.48
PES1	pescadillo ribosomal biogenesis factor 1	1.31999	2.8329e-08	3.2715e-06	995.397	1045.31	1233.1	1593.87
LAMTOR1	late endosomal/lysosomal adaptor, MAPK and MTOR activator 1	1.31991	0.001855	0.0279131	512.145	646.251	680.063	743.912
PHB2	prohibitin 2	1.31987	4.89675e-05	0.0016905	1620.01	1597.23	1952.69	2176.57
NIPA2	NIPA magnesium transporter 2	1.31979	0.00087359	0.0157054	529.911	606.279	673.512	788.057
ITGAL	integrin subunit alpha L	1.31977	0.00062559	0.0123334	2941.33	2606.51	3913.38	3930.73
AC006030.1	NA	1.31893	4.4444e-06	0.000221079	489.719	455.449	675.879	695.994
DCTPP1	dCTP pyrophosphatase 1	1.31893	7.30563e-05	0.00233693	187.937	148.485	222.407	298.194
NDUFV2	NADH:ubiquinone oxidoreductase core subunit V2	1.31887	0.00306883	0.0400225	850.506	824.194	1071.18	1017.68
CASP7	caspase 7	1.31799	0.000855165	0.0154686	348.358	325.857	438.718	482.827
DDIT4-AS1	DDIT4 antisense RNA 1	1.31746	8.34233e-05	0.00259414	152.365	156.651	218.866	332.866
RPF1	ribosome production factor 1 homolog	1.31737	0.00164115	0.0255395	548.257	660.239	737.313	826.507
GTF2E2	general transcription factor IIE subunit 2	1.31708	0.00225594	0.0322333	574.306	611.806	747.259	756.716
WDR1	WD repeat domain 1	1.31691	6.20576e-07	4.24007e-05	2696.8	2798.16	3487.88	3785.5
COX5B	cytochrome c oxidase subunit 5B	1.31664	0.00338086	0.0427759	701.226	755.36	896.459	1070.7
CACNA1A	calcium voltage-gated channel subunit alpha1 A	1.31659	0.00220555	0.0317444	933.916	917.809	1305.7	1352.96
M6PR	mannose-6-phosphate receptor, cation dependent	1.3165	2.62769e-05	0.000990785	874.464	914.894	1142.47	1270.23
ELMO1	engulfment and cell motility 1	1.31646	0.00216612	0.0314072	1344.5	1721.73	1704.27	1971.44
PPAN	peter pan homolog	1.31641	3.65414e-05	0.00132543	690.52	628.712	805.345	857.163
STX4	syntaxin 4	1.31633	2.27444e-05	0.00088361	497.225	523.781	654.967	674.644
ATP1B3	ATPase Na+/K+ transporting subunit beta 3	1.31633	0.000349118	0.00794033	397.467	365.341	481.207	555.112
PDAP1	PDGFA associated protein 1	1.31617	2.14404e-06	0.000120722	1964.17	2160.18	2552.94	2963.04
AP000721.1	NA	1.31615	0.00420037	0.0492407	323.694	313.303	364.485	430.933
NDUFB7	NADH:ubiquinone oxidoreductase subunit B7	1.31597	5.03158e-06	0.000243301	394.577	441.683	538.401	610.421
RAB1B	RAB1B, member RAS oncogene family	1.31581	0.000169889	0.00447886	868.179	945.241	1122.99	1277.01
SLC29A1	solute carrier family 29 member 1 (Augustine blood group)	1.31501	0.00124881	0.02073	48.7301	45.5813	97.8734	105.809
CAP1	cyclase associated actin cytoskeleton regulatory protein 1	1.31467	2.69524e-06	0.000145632	3069.99	3502.14	4243	4977.7
DKC1	dyskerin pseudouridine synthase 1	1.31455	0.00015271	0.00413141	994.643	1143.26	1498.47	1639.94
MVD	mevalonate diphosphate decarboxylase	1.31455	0.00262211	0.0359478	251.963	235.504	336.419	314.698
FBL	fibrillarin	1.31439	0.00396664	0.0473488	768.214	861.583	1009.39	949.777
ATP5F1D	ATP synthase F1 subunit delta	1.31438	0.000758298	0.0142595	763.114	817.694	892.697	1017.68
MYL12A	myosin light chain 12A	1.31405	0.00014866	0.00405346	3718.09	4114.54	5309.54	5868.59
STRAP	serine/threonine kinase receptor associated protein	1.31375	0.000150555	0.00409055	585.868	557.937	759.886	807.365
ARHGDIA	Rho GDP dissociation inhibitor alpha	1.31309	6.08493e-07	4.19646e-05	2445.77	2643.53	3323.29	3866.59
SIGLEC14	sialic acid binding Ig like lectin 14	1.31288	0.000573805	0.0116293	98.7987	131.219	161.95	186.457
H2BC12	NA	1.31286	1.81735e-05	0.000736141	1404.42	1728.53	1946.67	2390.32
SURF4	surfeit 4	1.31273	0.000413176	0.00903882	531.169	546.134	654.107	719.707
DCPS	decapping enzyme, scavenger	1.31263	0.000638548	0.0124943	201.904	250.056	274.438	293.977
CLPTM1L	CLPTM1 like	1.3123	0.00135525	0.022086	735.974	806.862	967.619	1066.07
PPM1G	protein phosphatase, Mg2+/Mn2+ dependent 1G	1.31204	1.01771e-07	9.30731e-06	1528.16	1582.9	2004.74	2314.83
HNRNPM	heterogeneous nuclear ribonucleoprotein M	1.31197	1.85167e-06	0.000107576	4344.35	4558.99	5503.89	5972.11
TXNL4A	thioredoxin like 4A	1.31139	0.000224542	0.00561317	295.424	292.658	385.962	421.274
DDX39A	DExD-box helicase 39A	1.3113	1.56559e-06	9.27638e-05	1077.12	929.583	1329.45	1554.17
LIX1L-AS1	LIX1L antisense RNA 1	1.31128	9.12836e-06	0.000408529	633.913	656.055	882.943	1028.06
MTCH2	mitochondrial carrier 2	1.31102	5.29308e-07	3.74193e-05	225.739	258.355	284.35	356.032
SLC39A14	solute carrier family 39 member 14	1.3109	3.68386e-07	2.74867e-05	184.187	175.965	264.726	350.062
MYDGF	myeloid derived growth factor	1.31065	0.00254374	0.0351823	157.166	172.1	248.353	285.501
XRCC6	X-ray repair cross complementing 6	1.3105	3.11446e-06	0.000164069	2980.37	3127.51	3871.44	4531.85
NUP205	nucleoporin 205	1.31033	0.000400352	0.00882452	916.448	1059.91	1242.89	1512.43
CHMP2A	charged multivesicular body protein 2A	1.31025	0.000114679	0.00333043	777.314	757.84	978.568	1085.97
NFE2L1	nuclear factor, erythroid 2 like 1	1.31023	6.06749e-07	4.19646e-05	1462.7	1490.05	2032.94	2157.12
RCC1L	RCC1 like	1.3102	0.000134062	0.00377064	521.089	562.143	685.123	678.654
TXNL4B	thioredoxin like 4B	1.31018	0.00270632	0.0366831	165.262	193.133	222.622	236.82
SSR3	signal sequence receptor subunit 3	1.3101	0.00127994	0.0211276	820.953	873.621	1135.06	1252.06
ARF4	ADP ribosylation factor 4	1.31007	0.000180886	0.00471507	300.923	364.805	400.039	448.737
RILPL2	Rab interacting lysosomal protein like 2	1.30984	0.000557954	0.0114419	542.751	604.741	798.068	886.397
FKBP1A	FK506 binding protein 1A	1.30934	2.52406e-05	0.000960346	546.347	535.1	672.276	828.171
HMGN2	high mobility group nucleosomal binding domain 2	1.30927	1.28414e-05	0.000548563	1762.77	1877.67	2264.34	2631.93
CS	citrate synthase	1.30883	3.57667e-06	0.000184459	896.17	909.025	1129.23	1239.86
NDUFB11	NADH:ubiquinone oxidoreductase subunit B11	1.30881	0.00125331	0.0207813	524.927	581.821	730.746	782.255
PFAS	phosphoribosylformylglycinamidine synthase	1.30831	9.3905e-05	0.00283376	489.384	468.596	590.793	712.842
MRPS12	mitochondrial ribosomal protein S12	1.30822	4.15761e-05	0.00147418	206.052	208.802	265.161	345.405
KPNB1	karyopherin subunit beta 1	1.3078	0.000404782	0.00887566	4993.93	5503.08	6448.82	6936.94
SET	SET nuclear proto-oncogene	1.30773	0.00014919	0.00406414	6247.3	6841.61	8481.27	9240.43
PRR13	proline rich 13	1.30759	0.000443336	0.00952945	1026.39	1094.7	1291.47	1438.86
ATP6V0D1	ATPase H+ transporting V0 subunit d1	1.30754	0.000423194	0.00918366	415.237	426.781	566.261	571.328
SNHG8	small nucleolar RNA host gene 8	1.30728	0.000125749	0.00357783	290.479	354.029	367.028	436.533
CYB5B	cytochrome b5 type B	1.30707	0.00429195	0.0499563	447.46	453.406	647.264	644.314
XRCC5	X-ray repair cross complementing 5	1.30701	0.0026358	0.0360672	2681.34	3075.93	3499.83	3967.08
AC105036.3	NA	1.30609	0.000944138	0.0166985	77.4161	65.7161	89.1686	111.206
TOMM34	translocase of outer mitochondrial membrane 34	1.30597	0.00077279	0.0144422	246.468	251.071	309.589	375.773
UBB	ubiquitin B	1.30594	0.000516721	0.0107612	5694.53	6407.02	7257.57	8559.66
POLR2J	RNA polymerase II subunit J	1.30545	0.000157104	0.00422846	476.072	538.788	599.909	727.154
AL049650.2	NA	1.30495	0.000452812	0.0096496	1083.39	1091.53	1484.72	1547.59
RAC2	Rac family small GTPase 2	1.30491	1.81441e-05	0.000735961	2871.01	2807.29	3413.29	4152.42
C1orf43	chromosome 1 open reading frame 43	1.3048	8.22295e-05	0.00256514	638.398	696.151	840.927	942.225
DNAJA2	DnaJ heat shock protein family (Hsp40) member A2	1.3047	0.00356518	0.0442053	1380.28	1530.03	1790.61	1910.28
MRPS16	mitochondrial ribosomal protein S16	1.30439	0.00306599	0.0400181	375.813	386.264	494.531	509.202
NEMP1	nuclear envelope integral membrane protein 1	1.30426	0.00309696	0.0403002	458.728	489.822	613.189	673.168
DESI1	desumoylating isopeptidase 1	1.30414	4.49212e-08	4.88133e-06	350.747	344.2	434.848	540.323
MRPL9	mitochondrial ribosomal protein L9	1.3039	0.00285842	0.0380578	453.769	505.227	626.574	676.212
LAMTOR2	late endosomal/lysosomal adaptor, MAPK and MTOR activator 2	1.30383	0.00135864	0.0221185	122.686	128.42	147.858	198.722
P4HB	prolyl 4-hydroxylase subunit beta	1.30378	1.00676e-06	6.28116e-05	1599.63	1712.27	2241.87	2425.47
AC104109.3	NA	1.30359	0.00123229	0.02056	943.595	1055.31	1140.18	1307.8
E2F3	E2F transcription factor 3	1.30358	0.00259911	0.0357157	274.878	254.673	354.759	350.119
RRP36	ribosomal RNA processing 36	1.30357	0.000868716	0.0156475	371.922	404.479	482.75	521.543
RPLP0	ribosomal protein lateral stalk subunit P0	1.30341	0.00156426	0.0246202	19646.7	22733	25974.6	30553.7
SUCLG1	succinate-CoA ligase alpha subunit	1.30337	0.0015368	0.0243239	244.422	263.819	353.973	354.127
TCEAL3	transcription elongation factor A like 3	1.30328	0.00400972	0.0476699	124.894	150.251	166.06	181.123
THOC6	THO complex 6	1.30295	0.00266916	0.0363727	262.118	243.736	326.24	321.124
TEX2	testis expressed 2	1.3028	0.00266865	0.0363727	281.816	339.688	380.635	403.505
C4orf46	chromosome 4 open reading frame 46	1.30256	0.00287687	0.0381958	83.1335	63.714	108.75	145.647
GID8	GID complex subunit 8 homolog	1.30233	7.42048e-05	0.00236748	767.663	888.36	936.876	1027.25
AL021546.1	NA	1.30229	0.000198195	0.00504882	346.675	392.702	472.34	559.498
PRXL2C	peroxiredoxin like 2C	1.30221	9.59746e-06	0.000425002	118.285	131.973	185.089	236.193
SIRPA	signal regulatory protein alpha	1.3022	0.00290357	0.0384634	162.132	142.398	318.701	291.762
CTSZ	cathepsin Z	1.30174	0.00220551	0.0317444	1653.87	1742.48	2185.97	2567.27
LSM4	LSM4 homolog, U6 small nuclear RNA and mRNA degradation associated	1.30161	1.80387e-05	0.000733595	516.941	479.609	638.028	774.942
FBXO31	F-box protein 31	1.30147	0.00263901	0.0360788	439.229	439.359	534.698	542.751
TNIP2	TNFAIP3 interacting protein 2	1.30144	0.00079902	0.0147613	1216.87	1256.47	1588.98	1846.01
SLC25A19	solute carrier family 25 member 19	1.30128	7.79143e-06	0.000358908	247.996	229.476	284.697	364.292
UBE2M	ubiquitin conjugating enzyme E2 M	1.30119	0.0003501	0.00794279	300.445	292.135	378.225	446.224
TCTN3	tectonic family member 3	1.30094	0.00167561	0.0258614	183.839	201.097	256.167	268.616
POLR2E	RNA polymerase II subunit E	1.30083	5.95759e-05	0.00198685	843.539	858.233	1090.74	1189.6
PRPF4	pre-mRNA processing factor 4	1.30043	0.000133574	0.0037605	601.355	652.642	889.26	922.191
CHRAC1	chromatin accessibility complex subunit 1	1.29994	0.000109916	0.00321431	452.235	557.36	632.613	718.906
HLA-A	major histocompatibility complex, class I, A	1.29991	0.000860737	0.0155503	27613.2	30058.8	33676.1	41503.2
CACYBP	calcyclin binding protein	1.29919	0.000252029	0.00615401	831.545	872.261	1090.98	1153.49
CGAS	cyclic GMP-AMP synthase	1.29911	0.000143127	0.00393907	238.52	237.585	276.772	399.114
LDLRAD4	low density lipoprotein receptor class A domain containing 4	1.299	0.000630913	0.0124026	249.795	250.697	307.332	404.314
YWHAG	tyrosine 3-monooxygenase/tryptophan 5-monooxygenase activation protein gamma	1.29888	2.56031e-06	0.000139622	1282.47	1299.35	1571.65	1835.39
TNPO2	transportin 2	1.29882	1.55594e-05	0.000649918	530.666	565.159	712.448	743.602
TTYH3	tweety family member 3	1.29879	0.000977378	0.0171832	544.34	515.234	764.149	729.67
EIF6	eukaryotic translation initiation factor 6	1.29877	6.78892e-06	0.000317838	450.573	518.921	581.956	722.824
CDV3	CDV3 homolog	1.2985	9.58329e-05	0.00288013	5080.77	5214.93	6190.36	6957.45
TP53	tumor protein p53	1.29837	6.63183e-08	6.55349e-06	1024.92	1137.46	1384.86	1581.57
TMSB4X	thymosin beta 4 X-linked	1.29832	2.58561e-05	0.000978617	7137.66	7477.56	8916.23	11574.4
GLRX3	glutaredoxin 3	1.2978	0.000164324	0.00435935	256.372	250.7	367.661	376.763
NOP56	NOP56 ribonucleoprotein	1.2976	0.000108515	0.00319028	1585.8	1533.12	2012.65	2203.51
AC093484.3	NA	1.29742	0.000652342	0.01268	3993.38	4736.69	5185.07	6081.26
GRSF1	G-rich RNA sequence binding factor 1	1.29738	0.000757916	0.0142595	943.899	926.69	1201.79	1243.4
INCENP	inner centromere protein	1.29736	0.000392077	0.00867459	716.55	740.465	903.224	1014.55
RAB4B	RAB4B, member RAS oncogene family	1.29661	0.0043083	0.0500674	607.487	577.453	681.491	744.493
RRP12	ribosomal RNA processing 12 homolog	1.29623	1.26132e-05	0.000539876	481.468	448.197	581.48	700.724
WDR83	WD repeat domain 83	1.29618	0.0019757	0.0293252	302.916	288.682	381.488	372.939
AC022211.3	NA	1.29604	0.000408259	0.00894524	126.427	178.575	166.646	213.541
FLNB	filamin B	1.29554	0.00283518	0.0378984	1183.21	1135.69	1468.51	1847.62
RMDN3	regulator of microtubule dynamics 3	1.2954	4.68166e-06	0.000229511	237.408	226.394	303.908	331.015
TMEM199	transmembrane protein 199	1.29517	0.00279639	0.0375505	378.646	403.431	438.553	505.818
ARHGAP31	Rho GTPase activating protein 31	1.29514	0.00411096	0.0485014	467.576	428.188	614.707	759.25
EFTUD2	elongation factor Tu GTP binding domain containing 2	1.29497	3.02723e-08	3.42869e-06	1031.04	1070.78	1250.56	1404.2
YWHAQ	tyrosine 3-monooxygenase/tryptophan 5-monooxygenase activation protein theta	1.2949	0.000716382	0.0136455	1277	1493.82	1620.67	1804.24
LMAN2	lectin, mannose binding 2	1.29462	6.58666e-05	0.00214996	1026.59	1142.85	1277.84	1536.38
H2BC4	NA	1.2946	3.40898e-05	0.00124705	1328.94	1559.79	1939.18	2377.88
CFAP73	cilia and flagella associated protein 73	1.29433	0.00193668	0.0288475	570.251	608.162	728.984	833.703
AC008569.1	NA	1.29424	1.55433e-05	0.000649918	165.296	152.129	195.105	263.083
AL049779.1	NA	1.29415	0.00276074	0.0372075	337.508	377.773	399.92	471.692
NASP	nuclear autoantigenic sperm protein	1.29404	9.21212e-07	5.85136e-05	2465.51	2584.5	3184.24	3787.32
SLC39A1	solute carrier family 39 member 1	1.29385	0.000255149	0.00621988	254.792	279.843	344.76	405.628
GNS	glucosamine (N-acetyl)-6-sulfatase	1.29322	0.00190153	0.0284534	673.183	713.967	753.503	933.525
MRPL40	mitochondrial ribosomal protein L40	1.29318	0.00432654	0.0502002	244.881	256.768	301.059	347.442
AP003392.3	NA	1.29304	0.000339458	0.00774311	86.0377	96.6437	124.865	163.567
SIGMAR1	sigma non-opioid intracellular receptor 1	1.29295	0.000739712	0.0139724	222.529	226.778	301.273	372.432
AC048338.2	NA	1.2927	0.000828354	0.0151538	287.679	337.212	366.078	402.633
MRPS7	mitochondrial ribosomal protein S7	1.29213	2.71067e-05	0.00101557	437.975	439.423	579.387	633.334
PMF1-BGLAP	PMF1-BGLAP readthrough	1.29191	0.00218862	0.0316067	211.649	193.505	266.321	241.16
VASP	vasodilator stimulated phosphoprotein	1.29152	0.000364602	0.00817615	1539.66	1531.43	1880.92	2232.35
CNDP2	carnosine dipeptidase 2	1.29133	0.000772539	0.0144422	2522.3	2684.46	3062.55	3457.15
PUF60	poly(U) binding splicing factor 60	1.29133	0.00028441	0.00675394	1318.98	1381.72	1634.2	1968.3
DNAJB6	DnaJ heat shock protein family (Hsp40) member B6	1.29098	2.4947e-06	0.00013655	971.818	1076	1293.41	1511.62
AC002985.1	NA	1.29082	2.07734e-05	0.000821635	879.771	892.116	1069.6	1218.89
HMGB2	high mobility group box 2	1.29077	2.21935e-06	0.000123779	1175.62	1206.7	1588.64	1998.93
PGLS	6-phosphogluconolactonase	1.29069	0.000317457	0.007361	433.846	359.052	469.966	563.509
NOP14	NOP14 nucleolar protein	1.29042	2.2928e-05	0.000887231	2049.35	2255.35	2740.87	2785.84
DPH2	DPH2 homolog	1.29007	0.000734566	0.0139289	337.636	275.282	438.354	421.582
GRPEL1	GrpE like 1, mitochondrial	1.28975	0.000338356	0.00772395	219.54	235	283.845	358.57
AC010642.2	NA	1.2897	8.77023e-05	0.00270435	532.53	546.148	664.776	757.025
RRP1	ribosomal RNA processing 1	1.28917	1.58798e-08	1.97312e-06	506.422	488.806	674.554	810.437
PHPT1	phosphohistidine phosphatase 1	1.28855	0.000270396	0.00650542	171.455	153.098	217.085	263.789
LIMK1	LIM domain kinase 1	1.28849	0.000362816	0.00815588	616.342	582.044	885.323	872.33
NUP93	nucleoporin 93	1.28844	0.000102918	0.00306444	499.158	499.997	590.443	707.327
IRF2	interferon regulatory factor 2	1.28837	0.00055616	0.0114131	1947.35	2359.43	2381.73	3191.78
OGFOD1	2-oxoglutarate and iron dependent oxygenase domain containing 1	1.28836	1.62401e-06	9.52722e-05	436.286	470.474	610.913	697.901
TGIF1	TGFB induced factor homeobox 1	1.28824	0.00073904	0.0139687	615.34	593.248	746.887	881.762
IRAK1	interleukin 1 receptor associated kinase 1	1.28777	0.000143529	0.00394645	1732.97	1840.7	2145.59	2381.38
DYNLL1	dynein light chain LC8-type 1	1.28723	0.000568036	0.0115521	619.767	596.129	759.005	807.868
PPP2CA	protein phosphatase 2 catalytic subunit alpha	1.28717	0.000146888	0.00401535	1342.47	1419.04	1694.06	1883.94
CHMP1A	charged multivesicular body protein 1A	1.28681	0.00293798	0.0388494	412.567	440.985	583.792	556.214
MYBBP1A	MYB binding protein 1a	1.28664	3.19351e-06	0.000167634	1015.09	1054.55	1229.38	1468.62
ADO	2-aminoethanethiol dioxygenase	1.2866	0.00364723	0.04492	514.356	489.498	589.276	676.713
SLC52A2	solute carrier family 52 member 2	1.28631	0.00110263	0.0188124	176.485	207.272	214.157	283.925
STAU1	staufen double-stranded RNA binding protein 1	1.28596	5.79074e-05	0.00194	890.322	863.096	1080.74	1192.52
IRF4	interferon regulatory factor 4	1.2858	8.2545e-06	0.000375701	1926.93	1917.97	2221.26	2755.71
MCM5	minichromosome maintenance complex component 5	1.28553	1.01569e-06	6.32347e-05	1790.28	1818.05	2334.9	2545.05
CXorf56	chromosome X open reading frame 56	1.28445	0.000991154	0.0173632	253.255	256.436	335.329	363.915
STX11	syntaxin 11	1.284	0.00120952	0.0202144	184.171	174.349	260.907	277.924
SRD5A3	steroid 5 alpha-reductase 3	1.28374	0.00150606	0.0239474	29.1854	31.3585	38.6522	73.9217
ZNF669	zinc finger protein 669	1.28254	0.001255	0.0207976	155.474	201.716	199.048	228.992
MRPL36	mitochondrial ribosomal protein L36	1.28238	0.00365237	0.0449457	68.3786	43.5095	73.9756	89.6977
COX7C	cytochrome c oxidase subunit 7C	1.28214	0.000402973	0.0088604	1558.11	1788.39	1832.96	2456.74
PPP1R16B	protein phosphatase 1 regulatory subunit 16B	1.28194	0.000108353	0.00319028	5426.44	5031.21	6715.78	7404.5
HNRNPL	heterogeneous nuclear ribonucleoprotein L	1.28179	0.000254217	0.00620231	2284.3	2183.2	2852.32	2979.47
SLBP	stem-loop binding protein	1.28179	0.000255864	0.00623216	687.504	692.773	837.891	941.257
SEPHS2	selenophosphate synthetase 2	1.2817	0.000911656	0.0162561	914.137	983.361	1131.67	1338.79
SQSTM1	sequestosome 1	1.28163	0.000364828	0.00817615	3192.54	3171.27	4003.72	4037.92
IMP4	IMP4, U3 small nucleolar ribonucleoprotein	1.28121	0.000846605	0.0153989	488.749	543.332	617.08	741.344
CAPZB	capping actin protein of muscle Z-line subunit beta	1.28103	7.05405e-05	0.00226593	1756.08	1791.23	2209.73	2435.93
NMT1	N-myristoyltransferase 1	1.28092	6.31312e-07	4.27595e-05	1783.86	2000.22	2207.68	2672.7
NDUFA6	NADH:ubiquinone oxidoreductase subunit A6	1.28069	3.74862e-05	0.00135281	380.89	364.28	466.827	604.841
MFSD14A	major facilitator superfamily domain containing 14A	1.28009	0.00364929	0.0449266	839.803	875.97	1077.91	1089.61
UQCR10	ubiquinol-cytochrome c reductase, complex III subunit X	1.28	0.000424581	0.00920697	203.603	233.904	257.624	344.224
ACSBG1	acyl-CoA synthetase bubblegum family member 1	1.2799	0.00125113	0.0207567	208.312	235.873	280.74	307.129
NDUFAF8	NADH:ubiquinone oxidoreductase complex assembly factor 8	1.2797	0.00405317	0.0479927	220.071	210.352	287.365	304.739
NOL7	nucleolar protein 7	1.27935	0.000466149	0.00988516	1288.82	1405.64	1590.58	1778.04
ARPC2	actin related protein 2/3 complex subunit 2	1.27907	6.77279e-06	0.000317588	2230.52	2327.28	2843.08	3252.57
MIEF1	mitochondrial elongation factor 1	1.27896	4.88018e-06	0.000237933	649.208	659.614	778.571	878.432
TRIM14	tripartite motif containing 14	1.27889	0.000645226	0.0126082	941.007	977.92	1225.91	1465.64
CIT	citron rho-interacting serine/threonine kinase	1.27857	3.37791e-05	0.00123722	86.1231	77.7508	154.266	178.935
MFSD14B	major facilitator superfamily domain containing 14B	1.27844	0.000587193	0.0117954	451.64	501.399	550.11	649.454
AL110118.2	NA	1.27831	0.0035425	0.044042	63.4471	80.3083	82.0753	113.824
TMX2	thioredoxin related transmembrane protein 2	1.27711	0.000157138	0.00422846	335.642	404.739	503.255	582.919
CCDC124	coiled-coil domain containing 124	1.27703	0.000109433	0.00320816	493.93	430.951	590.711	584.857
CHST11	carbohydrate sulfotransferase 11	1.27695	3.11152e-05	0.00114678	762.387	717.652	890.57	1135.73
DDB1	damage specific DNA binding protein 1	1.27683	1.69913e-06	9.90812e-05	2147.51	2172.09	2699.61	2994.57
DCAF11	DDB1 and CUL4 associated factor 11	1.27669	0.000788724	0.0146354	1517.25	1550.13	1789.3	2097.02
AC005943.1	NA	1.27665	2.88026e-06	0.000154214	859.527	879.823	1023.75	1247.49
SF3A3	splicing factor 3a subunit 3	1.27653	8.83061e-05	0.00271728	1298.04	1471.52	1672.6	1950.72
UBQLN1	ubiquilin 1	1.27645	0.00239563	0.0336416	1292.7	1560.82	1741.24	1764.26
EWSR1	EWS RNA binding protein 1	1.27631	0.000175551	0.00460341	3453.44	3472.48	4308.64	4970.6
MLF2	myeloid leukemia factor 2	1.27624	7.4819e-06	0.00034534	581.393	694.77	780.232	893.521
PIK3AP1	phosphoinositide-3-kinase adaptor protein 1	1.2761	5.45699e-05	0.00185563	4141.59	4706.11	5165.05	6081.21
TPM3	tropomyosin 3	1.27596	6.14213e-06	0.0002917	5890.82	6685.48	7885.91	9159.04
RAB11FIP1	RAB11 family interacting protein 1	1.27575	2.68793e-06	0.000145504	1358.43	1316.33	1592.07	1891.58
SLC25A3	solute carrier family 25 member 3	1.27539	0.000166669	0.00440978	1012.4	1039.75	1355.81	1412.39
GRIPAP1	GRIP1 associated protein 1	1.27453	0.000162388	0.00432369	1743.46	1874.51	2229.17	2220.94
NOC2L	NOC2 like nucleolar associated transcriptional repressor	1.27442	5.4386e-06	0.00026084	710.146	766.963	881.806	1056.14
PPAN-P2RY11	PPAN-P2RY11 readthrough	1.27396	0.000367734	0.00821626	840.182	795.854	977.98	1052.33
GCC1	GRIP and coiled-coil domain containing 1	1.27333	0.000142802	0.00393511	685.845	756.236	851.405	970.351
FUS	FUS RNA binding protein	1.2732	0.00106867	0.0183714	2856.67	2868.98	3468.79	3730.33
MYL12B	myosin light chain 12B	1.27313	0.000478063	0.0101135	1924.06	1946.34	2355.14	2673.61
SEPTIN2	NA	1.27268	0.0028639	0.038075	1263.09	1340.57	1550.82	1588.48
SRPRA	SRP receptor subunit alpha	1.27262	0.000829534	0.0151633	1254.69	1305.85	1591.68	1632.11
ACTN4	actinin alpha 4	1.2725	7.96935e-05	0.00250193	2959.39	2987.11	3519.34	4181.15
ELL	elongation factor for RNA polymerase II	1.27221	0.00362937	0.0447561	548.288	564.256	668.731	668.348
PLAGL2	PLAG1 like zinc finger 2	1.27163	0.000289992	0.00684819	394.61	407.499	501.524	593.375
H1-4	NA	1.2716	0.000333451	0.00762381	5597.13	6712.89	6702.23	8415.79
SNRPA	small nuclear ribonucleoprotein polypeptide A	1.27139	0.000132623	0.00374087	531.852	507.196	697.846	776.382
STT3A	STT3A, catalytic subunit of the oligosaccharyltransferase complex	1.27134	0.00136594	0.0221988	439.586	488.195	514.662	604.034
WBP11	WW domain binding protein 11	1.27134	0.00396267	0.0473399	1638.55	1835.44	2068.73	2366.82
NUBP1	nucleotide binding protein 1	1.27093	0.00433257	0.0502107	427.328	462.922	531.274	591.01
CSNK2B	casein kinase 2 beta	1.27087	0.000122566	0.00351443	793.644	869.578	1002.22	1200.11
ICMT	isoprenylcysteine carboxyl methyltransferase	1.27081	0.00228744	0.0325099	147.023	166.347	224.341	275.447
CMTM6	CKLF like MARVEL transmembrane domain containing 6	1.27053	0.000399444	0.0088111	1068.68	1223.05	1354.74	1606.47
MAP3K8	mitogen-activated protein kinase kinase kinase 8	1.2702	0.00111595	0.0189519	812.305	1013.45	1134.83	1322.53
RINL	Ras and Rab interactor like	1.26978	0.00022898	0.0056903	253.028	285.669	355.086	437.351
OTUB1	OTU deubiquitinase, ubiquitin aldehyde binding 1	1.26975	0.00218892	0.0316067	714.774	712.495	772.95	928.566
YWHAH	tyrosine 3-monooxygenase/tryptophan 5-monooxygenase activation protein eta	1.26967	0.000488848	0.0102973	565.439	587.063	673.356	849.739
TRAF7	TNF receptor associated factor 7	1.26965	1.25776e-05	0.000539876	712.995	619.786	892.844	890.257
MAPRE1	microtubule associated protein RP/EB family member 1	1.26954	2.61133e-09	4.49439e-07	1058.31	1037.67	1490.4	1700.15
ACO2	aconitase 2	1.26922	4.84579e-05	0.00167684	1315.25	1372.6	1653.54	1817.65
AL161452.1	NA	1.269	0.000292124	0.00688198	65.1198	69.4713	98.3834	126.446
TBCA	tubulin folding cofactor A	1.26864	0.000817963	0.0150358	768.681	841.873	999.66	1160.03
PRC1	protein regulator of cytokinesis 1	1.26858	0.00120403	0.0201571	153.016	136.905	187.614	229.188
JPT2	Jupiter microtubule associated homolog 2	1.26857	4.31591e-06	0.000215781	403.494	421.973	506.947	568.41
LBHD1	LBH domain containing 1	1.2682	8.25525e-05	0.00257249	631.025	610.92	751.505	827.901
SLC1A5	solute carrier family 1 member 5	1.26799	4.15467e-06	0.00020914	717.855	587.502	862.293	1035.19
SND1	staphylococcal nuclease and tudor domain containing 1	1.26721	4.6625e-05	0.00162872	2036.22	2127.05	2508.76	2823.29
XPNPEP1	X-prolyl aminopeptidase 1	1.26652	0.0028987	0.0384163	301.031	323.904	391.713	389.56
BSG	basigin (Ok blood group)	1.26652	0.00368994	0.0452756	904.373	1117.54	1230.52	1230.28
PCLAF	PCNA clamp associated factor	1.26624	0.00123376	0.0205729	13.8055	9.17809	43.2743	68.4279
TRAPPC1	trafficking protein particle complex 1	1.26611	0.00331866	0.0422699	391.442	388.823	455.719	488.859
ETV6	ETS variant 6	1.26462	0.00350211	0.0437872	1418.36	1406.64	1706.36	1853.28
MAPKAPK2	mitogen-activated protein kinase-activated protein kinase 2	1.26455	0.000133012	0.00374826	1096.8	1276.27	1488.1	1669.62
ANXA7	annexin A7	1.26409	0.000364496	0.00817615	836.674	886.261	1038.56	1121.01
MICU1	mitochondrial calcium uptake 1	1.26383	0.00397853	0.0474523	332.311	351.171	396.726	438.868
CHP1	calcineurin like EF-hand protein 1	1.26362	0.00215019	0.031284	328.191	297.978	379.902	403.957
FECH	ferrochelatase	1.2636	0.000980006	0.0172067	131.672	146.343	169.487	213.657
CHSY1	chondroitin sulfate synthase 1	1.26317	0.00179781	0.0272476	472.783	648.789	656.333	847.259
POLR1A	RNA polymerase I subunit A	1.26312	4.99514e-05	0.00171242	910.868	883.042	1148.19	1258.45
DNAJC7	DnaJ heat shock protein family (Hsp40) member C7	1.26302	0.000147156	0.00401616	1062.39	1133.04	1371.67	1578.56
MRPS23	mitochondrial ribosomal protein S23	1.26289	0.000349747	0.00794279	563.769	690.148	798.332	975.334
MBD3	methyl-CpG binding domain protein 3	1.26284	2.72516e-06	0.000146979	818.325	855.162	1096.54	1135.79
GLE1	GLE1, RNA export mediator	1.2628	0.00336441	0.0426497	564.491	679.665	709.149	819.966
CISD2	CDGSH iron sulfur domain 2	1.26265	2.81051e-05	0.00104765	129.309	151.185	190.823	242.898
PDE12	phosphodiesterase 12	1.26206	0.000159222	0.00426819	479.235	469.954	618.968	639.384
PPM1K	protein phosphatase, Mg2+/Mn2+ dependent 1K	1.26196	0.00305458	0.0399605	1644.62	1885.54	2014.23	2568
SNX12	sorting nexin 12	1.26186	1.77936e-05	0.000724738	259.992	257.26	316.537	381.283
ZNF672	zinc finger protein 672	1.26143	0.00313169	0.04062	1140.73	1249.99	1288.71	1554.03
GTPBP1	GTP binding protein 1	1.26131	0.000182717	0.00474904	1801.37	1975.31	2097.19	2401.34
H1-2	NA	1.26124	0.000277678	0.00663722	2747.73	3000.91	3196.35	3987.24
DDX41	DEAD-box helicase 41	1.2611	0.000284625	0.00675394	950.374	1007.5	1220.33	1273.37
DARS2	aspartyl-tRNA synthetase 2, mitochondrial	1.26098	0.000998697	0.0174682	333.173	363.732	407.259	492.949
RNASEH1	ribonuclease H1	1.26078	0.00123761	0.0206022	556.25	592.557	676.394	727.23
NAXE	NAD(P)HX epimerase	1.26052	0.00353688	0.0440201	288.22	285.044	338.587	368.861
AP2B1	adaptor related protein complex 2 subunit beta 1	1.25993	0.00411832	0.04853	1702.45	1888.73	1954.27	2240.07
PLIN3	perilipin 3	1.25983	0.000622854	0.0123171	468.02	517.606	603.512	672.912
ARF1	ADP ribosylation factor 1	1.25969	0.000621026	0.0123121	2184.87	2300.89	2513.53	2942.38
MFN2	mitofusin 2	1.25965	0.000375339	0.00835513	909.26	1010.45	1098.28	1259.52
NDUFB9	NADH:ubiquinone oxidoreductase subunit B9	1.25939	3.10711e-05	0.00114659	453.834	455.42	599.521	704.757
SLC2A3	solute carrier family 2 member 3	1.25902	0.000565624	0.011535	945.213	1130.63	1247.72	1500.14
HNRNPC	heterogeneous nuclear ribonucleoprotein C (C1/C2)	1.25889	0.000515467	0.0107503	4507.73	5061.58	5889.13	6515.47
MAFG	MAF bZIP transcription factor G	1.25876	1.90634e-05	0.000764823	450.251	401.883	554.301	621.794
TOMM70	translocase of outer mitochondrial membrane 70	1.25859	0.00410716	0.0484761	735.567	730.617	874.081	970.839
AL358472.7	NA	1.25859	0.000350684	0.00794991	416.502	445.902	553.782	665.608
ELAVL1	ELAV like RNA binding protein 1	1.25843	0.0013148	0.0215461	752.986	798.209	939.037	994.873
CLPP	caseinolytic mitochondrial matrix peptidase proteolytic subunit	1.25825	0.00297994	0.0391965	223.582	251.599	272.419	347.841
EIF4A3	eukaryotic translation initiation factor 4A3	1.25799	0.000142252	0.00392601	844.452	706.607	936.717	1076.46
POLE3	DNA polymerase epsilon 3, accessory subunit	1.25775	0.000214185	0.00540473	1028.24	1098.79	1322.21	1556.45
TMED2	transmembrane p24 trafficking protein 2	1.2572	8.012e-05	0.00251264	1351.32	1484.61	1669.05	1882.23
AC005523.2	NA	1.2572	0.00159564	0.0250204	746.483	797.043	977.663	1007.25
PTMA	prothymosin alpha	1.25711	5.0837e-05	0.00173873	21842.1	22334.3	26526.8	30930.3
EIF3B	eukaryotic translation initiation factor 3 subunit B	1.25698	4.57743e-06	0.00022693	2217.99	2180.31	2504.45	2988.55
CARS1	NA	1.2567	0.00323653	0.0416197	848.739	802.004	1072.89	1170.77
NOP14-AS1	NOP14 antisense RNA 1	1.25661	5.97587e-05	0.00198884	860.764	824.375	1011.41	1027.05
NCOA4	nuclear receptor coactivator 4	1.25638	0.0011552	0.0195059	1229.05	1341.53	1533.66	1657.82
PDCL3	phosducin like 3	1.25631	0.000851357	0.0154393	280.044	316.501	383.988	447.108
RNF31	ring finger protein 31	1.25621	2.08282e-05	0.000822183	989.75	1000.72	1288.95	1345.91
PALM2AKAP2	NA	1.25617	0.00267151	0.0363879	13413	14898.9	16456.4	19980.2
DDX54	DEAD-box helicase 54	1.25615	6.6627e-05	0.0021656	1877.45	1859.72	2281.9	2739.42
WDR46	WD repeat domain 46	1.25598	0.000460507	0.00979842	794.671	869.538	979.45	1054.5
GTPBP4	GTP binding protein 4	1.25597	0.000123947	0.00354369	948.44	902.188	1105.53	1341.28
PEA15	proliferation and apoptosis adaptor protein 15	1.25591	6.75473e-07	4.5003e-05	925.88	928.74	1164.37	1523.61
ABCF2.1	NA	1.25585	3.75104e-06	0.000191772	841.037	808.308	949.521	1122.37
KIF22	kinesin family member 22	1.25558	0.000868774	0.0156475	422.997	445.901	572.063	604.068
NDUFV1	NADH:ubiquinone oxidoreductase core subunit V1	1.25539	0.000730227	0.0138644	495.669	592.304	684.643	815.417
TNIP1	TNFAIP3 interacting protein 1	1.25528	5.97706e-05	0.00198884	4983.38	5455.95	6500.74	7194.1
MAPKAPK3	mitogen-activated protein kinase-activated protein kinase 3	1.25527	2.31766e-05	0.000895675	239.698	218.803	308.968	366.768
FOXP4	forkhead box P4	1.25508	0.00139738	0.0226224	1080.38	1017.56	1268.18	1510.27
AC093525.2	NA	1.25483	0.00110733	0.0188817	916.847	953.857	1148.53	1091.91
ATP6V1E1	ATPase H+ transporting V1 subunit E1	1.2548	0.00168316	0.0259235	606.065	627.12	696.002	792.494
TSC22D4	TSC22 domain family member 4	1.2544	0.000109316	0.00320816	1061.38	1104.23	1334.15	1307.74
LRRC41	leucine rich repeat containing 41	1.25407	0.00172669	0.0263458	356.873	379.826	447.025	512.23
RRP1B	ribosomal RNA processing 1B	1.2536	0.000249522	0.00610799	1222	1241.43	1591.74	1599.27
H2AZ1	NA	1.25347	1.51514e-06	8.99555e-05	442.512	383.14	502.348	760.365
ODC1	ornithine decarboxylase 1	1.25345	0.00288276	0.0382567	1765.23	1627.41	2020.69	2246.95
AC048338.1	NA	1.25334	2.57478e-05	0.000975852	610.256	676.876	745.416	834.501
RAD23A	RAD23 homolog A, nucleotide excision repair protein	1.25322	0.000232118	0.00575856	1860.71	1970.16	2220.67	2485.86
MEA1	male-enhanced antigen 1	1.25279	0.00056356	0.0115008	712.933	683.72	820.042	1000.8
NUP188	nucleoporin 188	1.25261	9.69272e-05	0.00290663	1383.11	1392.75	1667.86	1816.76
PHTF1	putative homeodomain transcription factor 1	1.25228	0.0021039	0.0307472	198.801	179.596	257.524	241.176
PTGES3L-AARSD1	PTGES3L-AARSD1 readthrough	1.25194	0.00348524	0.0436366	245.63	224.99	331.549	331.991
ATXN2L	ataxin 2 like	1.25115	0.0026356	0.0360672	2761.81	2698.35	3299.33	3485.7
AL136295.1	NA	1.25114	0.00198033	0.0293349	917.739	953.977	1137.81	1313.86
CARD11-AS1	NA	1.25077	1.63156e-05	0.00067394	1549.85	1564.49	1828.58	2096.45
AC073610.2	NA	1.25065	2.75676e-05	0.00102891	579.623	569.853	761.46	871.429
GUK1	guanylate kinase 1	1.25042	0.000777246	0.0144863	1162.79	1167.61	1308.9	1666.48
LSM5	LSM5 homolog, U6 small nuclear RNA and mRNA degradation associated	1.25029	0.00356263	0.0441922	259.832	285.229	332.151	377.724
ABCF2	ATP binding cassette subfamily F member 2	1.24996	6.12537e-06	0.000291406	723.707	743.743	842.701	995.85
ANXA6	annexin A6	1.2499	7.69857e-05	0.00243248	3999.23	4464.38	4704.73	6049.33
RBM8A	RNA binding motif protein 8A	1.24957	2.48731e-05	0.000950017	1491.71	1509.23	1782.39	2185.47
TTF2	transcription termination factor 2	1.24956	0.00259267	0.0356437	353.661	435.283	422.909	500.582
TARBP2	TARBP2, RISC loading complex RNA binding subunit	1.24923	0.000820773	0.0150686	160.52	160.612	208.432	209.82
H2BC15	NA	1.24876	0.00201274	0.0296801	500.846	584.96	661.358	806.13
COA4	cytochrome c oxidase assembly factor 4 homolog	1.2487	0.000209202	0.00530171	229.435	219.123	247.562	367.026
MORF4L2	mortality factor 4 like 2	1.24815	0.00309098	0.0402402	334.938	393.235	421.516	523.725
IDH3G	isocitrate dehydrogenase 3 (NAD(+)) gamma	1.24764	0.00167196	0.0258456	309.354	298.659	414.884	467.568
SRSF1	serine and arginine rich splicing factor 1	1.24751	0.00116056	0.0195852	1923.34	1993.25	2159.34	2387.05
CHMP4A	charged multivesicular body protein 4A	1.24737	0.00416032	0.0489465	744.404	828.023	884.519	1029.59
H3C13	NA	1.24729	0.000141048	0.00390375	183.736	227.923	253.108	338.246
POLR2A	RNA polymerase II subunit A	1.24721	0.00423489	0.0495074	1107.04	1221.47	1356.47	1628.21
NT5C1B-RDH14	NT5C1B-RDH14 readthrough	1.24695	0.00102726	0.0178051	102.175	142.398	133.297	181.624
SRP68	signal recognition particle 68	1.24647	0.000401987	0.00884732	794.799	879.908	1044.7	1137.96
KNOP1	lysine rich nucleolar protein 1	1.2464	0.000449549	0.00962788	370.116	446.858	456.636	530.946
AP2A1	adaptor related protein complex 2 subunit alpha 1	1.24629	0.000902513	0.0161465	645.28	678.953	828.157	918.722
MRPL33	mitochondrial ribosomal protein L33	1.24612	0.00199161	0.0294523	86.4117	98.7119	98.1302	130.609
B3GNT2	UDP-GlcNAc:betaGal beta-1,3-N-acetylglucosaminyltransferase 2	1.24611	0.000115573	0.00334978	517.86	407.87	659.681	803.149
MRPL15	mitochondrial ribosomal protein L15	1.24607	0.00136401	0.0221797	217.102	213.16	277.001	364.718
DIABLO	diablo IAP-binding mitochondrial protein	1.24578	0.00287334	0.0381661	297.454	327.249	366.078	404.103
RUBCN	RUN and cysteine rich domain containing beclin 1 interacting protein	1.24551	0.00340797	0.042943	3646.69	3592.87	4561.87	4471.58
MRPS18A	mitochondrial ribosomal protein S18A	1.24535	0.00351329	0.0438759	406.095	427.155	558.894	651.23
SFPQ	splicing factor proline and glutamine rich	1.24501	0.00297685	0.0391874	8746.35	9269.58	10693.6	11353.2
RPL37A	ribosomal protein L37a	1.24472	0.00161151	0.0251487	3453.68	4194.18	4029.72	5032.53
ZC3H7B	zinc finger CCCH-type containing 7B	1.24462	0.00101687	0.0176978	1209.05	1341.93	1491.01	1732.99
TRIM26	tripartite motif containing 26	1.24441	0.000209886	0.00531447	1359.3	1433.47	1694.44	2005.65
PTGER4	prostaglandin E receptor 4	1.24433	0.00165	0.0256002	262.395	222.569	305.185	397.825
CCT4	chaperonin containing TCP1 subunit 4	1.24432	2.03746e-05	0.0008108	1198.58	1257.12	1502.57	1901.09
LYN	LYN proto-oncogene, Src family tyrosine kinase	1.24415	0.000409083	0.00895663	4351.65	4845.47	5091.29	6002.61
PTPA	protein phosphatase 2 phosphatase activator	1.24359	0.000179058	0.00468285	378.839	359.664	480.159	526.325
DHCR7	7-dehydrocholesterol reductase	1.2433	0.00431308	0.0501032	175.955	187.029	256.284	223.427
CPSF3	cleavage and polyadenylation specific factor 3	1.24291	0.000567618	0.0115521	540.166	575.292	681.307	833.019
PRKCD	protein kinase C delta	1.24291	9.92928e-05	0.00296549	822.028	792.287	908.174	1007.61
UTP4	UTP4, small subunit processome component	1.24284	9.49269e-06	0.000420995	581.755	642.059	743.913	894.649
RCC2	regulator of chromosome condensation 2	1.24272	0.000366121	0.00819265	1761.53	1864.63	1910.2	2435.6
NRBP1	nuclear receptor binding protein 1	1.24256	6.8491e-07	4.53241e-05	1283.42	1363.73	1619.62	1875.86
MRPS24	mitochondrial ribosomal protein S24	1.24173	0.000280325	0.00668422	158.589	135.192	185.654	238.299
C22orf39	chromosome 22 open reading frame 39	1.24166	0.00327074	0.0418587	223.856	350.316	307.536	316.924
STAT6	signal transducer and activator of transcription 6	1.24154	7.37958e-05	0.00235698	4653.15	4737.01	5942.64	6172.68
RIPK1	receptor interacting serine/threonine kinase 1	1.24121	0.00100497	0.0175529	673.971	718.103	808.76	906.514
TONSL	tonsoku like, DNA repair protein	1.24103	0.00385837	0.0465852	280.823	255.532	370.544	392.528
SUMO2	small ubiquitin-like modifier 2	1.24092	5.59913e-05	0.0018887	1281.69	1352.06	1561.03	1859
HNRNPD	heterogeneous nuclear ribonucleoprotein D	1.24031	0.000120681	0.00346714	4741.75	4745.93	5751.17	6306.15
IGBP1	immunoglobulin binding protein 1	1.24021	6.11258e-05	0.00202713	915.504	999.824	1005.97	1370.36
AP1B1	adaptor related protein complex 1 subunit beta 1	1.2402	0.001561	0.0245951	2769.78	2785.3	3142.04	3654.48
UBE2V1	ubiquitin conjugating enzyme E2 V1	1.24015	0.0014476	0.023252	686.881	723.172	822.768	913.611
CARD11	caspase recruitment domain family member 11	1.23989	1.03383e-06	6.42281e-05	5033.21	4873.75	5952.25	6569.12
PMF1	polyamine modulated factor 1	1.23977	0.00335517	0.0425692	271.009	241.341	326.305	307.811
RBM42	RNA binding motif protein 42	1.23941	0.00134697	0.0219754	763.941	785.157	899.289	968.809
THOP1	thimet oligopeptidase 1	1.23922	1.1395e-06	7.03477e-05	360.649	306.137	479.568	512.76
YBX1P1	Y-box binding protein 1 pseudogene 1	1.23895	0.00210931	0.0307805	34.0245	41.1454	43.811	59.1236
NUDT1	nudix hydrolase 1	1.23862	0.000135779	0.00379893	126.616	122.931	155.736	210.029
TSTA3	tissue specific transplantation antigen P35B	1.23825	0.000263312	0.00637665	300.206	282.226	382.836	422.348
HMGN1	high mobility group nucleosome binding domain 1	1.23793	0.00050919	0.0106496	1918.12	2129.2	2332.83	2684.17
TICAM1	toll like receptor adaptor molecule 1	1.23793	0.000190573	0.00489276	390.655	368.774	484.674	529.025
PTPN1	protein tyrosine phosphatase, non-receptor type 1	1.23691	0.000296479	0.00695674	2599.79	2410.93	3019.83	3562.66
MRPS18B	mitochondrial ribosomal protein S18B	1.2367	4.57016e-08	4.91176e-06	856.928	878.842	1035.5	1275.39
PPT1	palmitoyl-protein thioesterase 1	1.23654	0.000160525	0.00429349	1017.57	1066.78	1361.21	1588.63
AL662899.4	NA	1.23634	0.000258587	0.00628809	774.713	853.614	991.131	1165.6
IP6K2	inositol hexakisphosphate kinase 2	1.23634	0.00371575	0.045403	529.122	577.528	630.129	702.402
STAT5A	signal transducer and activator of transcription 5A	1.23621	0.00227939	0.0324268	1798.52	2176.16	2176.71	2519.22
RAVER1	ribonucleoprotein, PTB binding 1	1.23544	0.000417081	0.00909118	1478.19	1541.91	1720.39	1920.29
SLC5A6	solute carrier family 5 member 6	1.23539	0.000192815	0.0049417	263.794	255.427	336.5	356.551
PSMB7	proteasome subunit beta 7	1.23506	0.000330021	0.00756889	492.092	535.596	592.348	770.777
LUZP1	leucine zipper protein 1	1.23502	0.00214823	0.0312709	470.179	503.196	546.39	651.828
AC015813.2	NA	1.23484	0.00171571	0.0262464	1784.88	1857.66	2020.37	2235.98
UBA1	ubiquitin like modifier activating enzyme 1	1.23445	0.00026365	0.0063796	1865.85	2043.87	2220.51	2915.18
MED24	mediator complex subunit 24	1.23435	7.9206e-05	0.00248928	736.7	744.495	914.129	974.577
SPRYD3	SPRY domain containing 3	1.23393	0.000375556	0.00835513	548.348	610.511	646.498	766.956
EIF4H	eukaryotic translation initiation factor 4H	1.23372	2.0876e-06	0.000117995	1661.83	1683.44	2015.52	2210.16
HMG20B	high mobility group 20B	1.2337	0.00337008	0.0427031	560.632	623.754	669.133	765.388
TIMM44	translocase of inner mitochondrial membrane 44	1.23361	0.000122842	0.0035155	405.093	373.541	500.632	583.749
DLST	dihydrolipoamide S-succinyltransferase	1.23349	0.00057226	0.0116203	923.516	876.068	1055.86	1122.54
UBAP2L	ubiquitin associated protein 2 like	1.23343	0.000109751	0.00321268	2513.61	2678.1	3055.09	3389.12
DPP3	dipeptidyl peptidase 3	1.23278	2.55705e-07	2.01759e-05	283.764	222.102	365.981	453.317
ANP32B	acidic nuclear phosphoprotein 32 family member B	1.23208	8.93881e-06	0.000403109	2935.43	3167.21	3682.89	4477.55
DNAJC9	DnaJ heat shock protein family (Hsp40) member C9	1.23208	0.000929885	0.0164959	580.205	552.037	654.274	740.092
RAB7A	RAB7A, member RAS oncogene family	1.23194	9.16016e-05	0.00278954	1956.1	2072.19	2380.19	2714.78
DCAF7	DDB1 and CUL4 associated factor 7	1.23099	4.80573e-05	0.00166493	1570.6	1646.46	1923.93	2323.05
AL358472.6	NA	1.23098	0.00185713	0.0279309	793.688	836.303	973.974	1182.18
TRIM28	tripartite motif containing 28	1.23079	8.93247e-05	0.0027315	2542.02	2463.52	2901.03	3261.43
PPP6R1	protein phosphatase 6 regulatory subunit 1	1.23053	4.74521e-05	0.00164979	4245.82	4081.48	5027.22	5645.03
HMOX2	heme oxygenase 2	1.23031	0.00362911	0.0447561	277.378	346.473	372.932	454.043
AC068831.8	NA	1.23028	0.000326839	0.00751347	415.807	416.761	550.607	555.391
ILF3	interleukin enhancer binding factor 3	1.23014	0.000576597	0.0116538	3796.01	3671.41	4505.35	4774.73
L3MBTL2	L3MBTL2, polycomb repressive complex 1 subunit	1.22985	0.00107461	0.0184305	504.224	471.882	569.293	679.413
TIMM23	translocase of inner mitochondrial membrane 23	1.22948	3.47133e-05	0.00126501	177.305	192.059	213.127	278.602
RARA	retinoic acid receptor alpha	1.22902	0.00156553	0.024627	789.885	814.173	987.516	1026.17
SNRNP40	small nuclear ribonucleoprotein U5 subunit 40	1.22873	0.00148744	0.0237153	421.173	483.219	484.774	620.464
ZMAT2	zinc finger matrin-type 2	1.22866	0.000763117	0.0143227	1445.02	1569.1	1862.62	2305.3
PSMC3IP	PSMC3 interacting protein	1.22852	1.0939e-05	0.000477231	149.728	104.519	200.356	247.924
ELAC2	elaC ribonuclease Z 2	1.22847	0.00112482	0.0190475	765.753	824.3	972.866	1016.34
SEPHS1	selenophosphate synthetase 1	1.22807	0.000224977	0.00561927	220.772	233.476	268.108	305.605
TOR3A	torsin family 3 member A	1.22806	0.000605659	0.0120673	408.459	472.1	538.256	655.813
BANF1	barrier to autointegration factor 1	1.22782	4.33527e-06	0.000216381	329.651	303.261	410.321	460.463
MTA2	metastasis associated 1 family member 2	1.22756	1.43021e-05	0.000603391	1547.14	1474.34	1964.94	2024.61
ANKFY1	ankyrin repeat and FYVE domain containing 1	1.22726	0.00165923	0.0256893	1010.92	1018.43	1211.53	1335.8
RECQL4	RecQ like helicase 4	1.2272	0.00354304	0.044042	117.905	87.4683	159.457	161.406
RPL12	ribosomal protein L12	1.22713	0.00143197	0.0230808	7827.21	9137.14	9119.76	10904.3
SNU13	small nuclear ribonucleoprotein 13	1.2266	0.000418926	0.00912465	665.926	776.819	821.06	860.449
PRR11	proline rich 11	1.22598	0.000233059	0.00577703	36.651	25.7509	48.8779	70.1788
ARPC4	actin related protein 2/3 complex subunit 4	1.22556	0.000725303	0.0138066	1435.29	1595.48	1918.61	2091.82
CFAP57	cilia and flagella associated protein 57	1.22551	0.00183741	0.027705	61.1912	55.4984	74.4724	113.34
TXLNA	taxilin alpha	1.22535	0.000211144	0.00534171	1710.73	1626.7	1917.4	2308.33
PYCR2	pyrroline-5-carboxylate reductase 2	1.22489	0.000970191	0.0170772	591.826	579.241	699.509	799.337
AC011511.4	NA	1.22456	0.00417894	0.0491235	790.329	819.323	969.446	1006.75
REXO4	REX4 homolog, 3'-5' exonuclease	1.22414	0.000529102	0.0109648	761.379	854.484	910.748	1076.52
RPL28	ribosomal protein L28	1.22393	0.000146974	0.00401535	8505.19	9445.28	9919.02	12421.5
MFSD11	major facilitator superfamily domain containing 11	1.2234	0.00222217	0.0319368	1512.48	1397.88	1762.71	1889.11
PSMF1	proteasome inhibitor subunit 1	1.22289	4.70607e-05	0.001642	1024.11	953.919	1210.14	1307.35
UBE2Q1	ubiquitin conjugating enzyme E2 Q1	1.22275	0.000167296	0.00441841	820.087	950.832	1014.9	1135.55
MRPL38	mitochondrial ribosomal protein L38	1.22254	0.00099893	0.0174682	585.181	621.133	719.6	755.257
PTGES2	prostaglandin E synthase 2	1.22249	0.00153021	0.0242528	361.503	341.641	443.101	455.425
FDFT1	farnesyl-diphosphate farnesyltransferase 1	1.22248	0.00101184	0.0176238	3203.59	3568.68	4016.01	4454.42
NR1H2	nuclear receptor subfamily 1 group H member 2	1.2218	0.00129747	0.0213358	1135.55	1171.79	1383.92	1440.82
URM1	ubiquitin related modifier 1	1.22168	0.0021065	0.0307547	331.203	350.297	412.42	453.204
GPKOW	G-patch domain and KOW motifs	1.22155	0.000597267	0.0119405	310.236	330.119	354.902	459.36
PPP4C	protein phosphatase 4 catalytic subunit	1.22114	0.000549697	0.0113041	693.852	661.319	826.651	894.771
E2F4	E2F transcription factor 4	1.22102	0.00249024	0.0346071	1052.93	1102.6	1287.76	1343.69
TMEM189-UBE2V1	TMEM189-UBE2V1 readthrough	1.22068	0.000115265	0.00334417	743.627	818.665	896.974	1045.59
PLEK	pleckstrin	1.22032	0.00218954	0.0316067	1767.49	1625.2	2174.98	2571.66
NONO	non-POU domain containing octamer binding	1.22014	0.000149887	0.00407937	3353.29	3514.87	3994.18	4665.81
CCDC51	coiled-coil domain containing 51	1.21999	0.000267805	0.0064589	97.2594	89.1862	105.976	179.989
ZYX	zyxin	1.21937	0.00226517	0.0323338	596.538	526.21	687.999	731.809
AC020915.1	NA	1.21909	0.00129677	0.0213358	684.288	724.272	794.852	860.521
SDE2	SDE2 telomere maintenance homolog	1.21898	0.00171704	0.0262531	570.663	651.381	684.941	834.104
POLA2	DNA polymerase alpha 2, accessory subunit	1.21879	5.71458e-05	0.00192323	311.574	289.698	389.171	480.038
ODF2	outer dense fiber of sperm tails 2	1.21879	0.000193346	0.004951	892.416	812.261	1062.92	1115.72
FEM1A	fem-1 homolog A	1.21822	0.00370522	0.045312	836.421	869.33	1067.93	1073.05
SF3B3	splicing factor 3b subunit 3	1.21819	9.77584e-05	0.00292857	2129.7	2253.78	2573.22	2976.51
RAC1	Rac family small GTPase 1	1.21809	0.00240139	0.0337	1061.24	1050.65	1166.78	1370.88
NOP9	NOP9 nucleolar protein	1.2179	1.24363e-05	0.000535417	599.642	611.806	739.764	885.452
LSM12	LSM12 homolog	1.21772	0.00437711	0.0505181	241.76	266.45	287.536	349.765
RIC8A	RIC8 guanine nucleotide exchange factor A	1.2175	0.000568027	0.0115521	957.192	995.192	1197.09	1243.67
PDCD6	programmed cell death 6	1.21736	0.0023485	0.0331537	618.82	623.878	702.875	782.981
LASP1	LIM and SH3 protein 1	1.21731	0.000534578	0.0110394	3072.02	3200.63	3331.78	3911.98
SCNM1	sodium channel modifier 1	1.21722	0.00273631	0.0369628	236.735	214.926	250.612	315.461
AATF	apoptosis antagonizing transcription factor	1.21571	2.17797e-05	0.000851752	1538.67	1624.76	1814.64	2130.75
TACC3	transforming acidic coiled-coil containing protein 3	1.21533	0.00010088	0.00300679	779.867	783.675	885.537	1126.62
SRSF2	serine and arginine rich splicing factor 2	1.21523	0.00432593	0.0502002	1662.93	1526.06	1940.92	2071.6
SLC39A7	solute carrier family 39 member 7	1.21452	8.41044e-06	0.000382208	400.543	412.15	504.908	576.639
HADHA	hydroxyacyl-CoA dehydrogenase trifunctional multienzyme complex subunit alpha	1.21452	0.00291409	0.0385708	1472.4	1817.1	1728.78	2206.55
HNRNPK	heterogeneous nuclear ribonucleoprotein K	1.21412	0.00301385	0.0395331	11763.3	13134.3	14089.3	15555
YBX1P10	Y-box binding protein 1 pseudogene 10	1.21406	0.00139464	0.0225904	35.4662	26.8794	44.3575	53.5809
UCK2	uridine-cytidine kinase 2	1.21404	0.00410077	0.0484394	144.821	141.524	190.133	262.412
RNF4	ring finger protein 4	1.21363	0.000588868	0.0118071	1477.48	1598.1	1667.37	1863.52
CREB3	cAMP responsive element binding protein 3	1.21309	0.00368079	0.0451821	217.605	262.051	313.493	365.274
WDR62	WD repeat domain 62	1.21283	0.0013088	0.0214597	59.4366	43.0591	75.4942	87.4419
ECSIT	ECSIT signalling integrator	1.21137	5.77682e-05	0.00194	345.636	342.453	440.033	516.406
PHF23	PHD finger protein 23	1.2108	0.000828496	0.0151538	654.686	654.503	804.483	872.96
DDOST	dolichyl-diphosphooligosaccharide--protein glycosyltransferase non-catalytic subunit	1.21013	0.000397599	0.00877699	692.167	718.103	909.515	949.112
LARP1	La ribonucleoprotein domain family member 1	1.20987	2.85039e-05	0.00106018	3252.75	3415.22	3920.97	4481.83
AL117348.2	NA	1.20952	0.00268925	0.0365811	462.439	426.781	512.168	602.185
AKT2	AKT serine/threonine kinase 2	1.20944	0.000916719	0.0163312	1231.22	1224.5	1474.54	1734.56
SARS1	NA	1.20929	1.37639e-07	1.22084e-05	1392.41	1531.1	1672.48	1952.56
MVK	mevalonate kinase	1.20918	0.00162219	0.0252887	154.786	130.901	214.398	209.137
TIMM8B	translocase of inner mitochondrial membrane 8 homolog B	1.20883	0.00348709	0.0436412	158.349	124.926	194.334	253.094
IL2RG	interleukin 2 receptor subunit gamma	1.20875	0.00346821	0.0434974	1791.2	1850.21	2058.9	2442.97
JTB	jumping translocation breakpoint	1.20853	0.00253829	0.0351262	800.109	919.551	1016.01	1252.17
ARF3	ADP ribosylation factor 3	1.20805	5.28763e-05	0.00180429	1025.28	1054.02	1296.31	1536.68
NSUN2	NOP2/Sun RNA methyltransferase family member 2	1.20741	0.000221077	0.00555012	942.212	928.893	1158.75	1379.42
COX7A2	cytochrome c oxidase subunit 7A2	1.20711	1.85545e-05	0.000747458	274.109	210.299	291.965	406.156
RABL6	RAB, member RAS oncogene family like 6	1.207	0.00369691	0.0453045	1386.75	1381.05	1603.01	1783.51
EIF2B1	eukaryotic translation initiation factor 2B subunit alpha	1.207	0.00381064	0.0461793	589.018	615.239	707.144	757.385
RPUSD4	RNA pseudouridine synthase D4	1.20676	0.00160537	0.0251062	222.846	229.968	283.36	328.525
TSPOAP1-AS1	TSPOAP1, SUPT4H1 and RNF43 antisense RNA 1	1.20674	0.00440008	0.0506928	393.317	468.252	458.724	530.519
FNBP1	formin binding protein 1	1.2067	0.00418718	0.0491839	4489.27	4612.63	4881.13	5681.3
CAD	carbamoyl-phosphate synthetase 2, aspartate transcarbamylase, and dihydroorotase	1.20643	0.000113786	0.00331104	685.77	684.926	850.592	891.365
TWF2	twinfilin actin binding protein 2	1.20641	0.000136738	0.00381673	725.797	722.8	861.352	1051.09
OCIAD2	OCIA domain containing 2	1.20615	0.00163382	0.025443	294.329	322.009	340.754	415.89
DMAC2	distal membrane arm assembly complex 2	1.20609	1.41121e-07	1.24052e-05	235.674	239.952	300.139	367.704
NEDD8-MDP1	NEDD8-MDP1 readthrough	1.20606	0.00197772	0.0293252	600.716	689.91	779.415	953.894
PRPF31	pre-mRNA processing factor 31	1.2057	0.000224368	0.00561317	1281	1400.39	1499.61	1638.97
BAP1	BRCA1 associated protein 1	1.20485	0.00387847	0.0466689	1067.59	1071.17	1245.49	1300.66
HTT	huntingtin	1.20467	0.00291532	0.0385708	4188.44	4205.83	5104.92	5456.68
CANT1	calcium activated nucleotidase 1	1.20446	8.64301e-05	0.00267072	585.182	576.992	736.799	791.872
URGCP-MRPS24	URGCP-MRPS24 readthrough	1.20423	0.000655647	0.0127358	214.439	195.789	268.975	275.481
NDUFS5	NADH:ubiquinone oxidoreductase subunit S5	1.20392	0.00286159	0.0380615	457.295	482.682	581.144	769.405
SLC25A20	solute carrier family 25 member 20	1.20381	0.00112414	0.0190475	79.8708	64.7723	119.439	133.469
PSMD9	proteasome 26S subunit, non-ATPase 9	1.20367	9.61913e-05	0.0028875	230.024	247.914	303.165	353.813
ERVK3-1	endogenous retrovirus group K3 member 1	1.2035	0.0013025	0.0213921	525.625	516.706	637.078	686.339
NXT1	nuclear transport factor 2 like export factor 1	1.20236	0.0039207	0.0469773	148.483	156.028	182.89	247.504
PPP1R8	protein phosphatase 1 regulatory subunit 8	1.2018	0.00107801	0.0184732	580.19	621.212	720.698	838.134
TBC1D10B	TBC1 domain family member 10B	1.20179	0.00410484	0.048468	1001.18	1090.5	1321.58	1372.7
ATP2A2	ATPase sarcoplasmic/endoplasmic reticulum Ca2+ transporting 2	1.20148	0.000442317	0.0095145	1154.59	1173.37	1340.53	1525.02
SF3B2	splicing factor 3b subunit 2	1.20139	1.58831e-05	0.000661562	5288.08	5428.18	6326.83	7436.26
ELOA	elongin A	1.20098	0.000619515	0.0122934	877.731	1103.36	1100.88	1317.99
ADH5	alcohol dehydrogenase 5 (class III), chi polypeptide	1.2009	0.00295021	0.0389411	415.684	435.343	455.866	562.369
ZFP91-CNTF	ZFP91-CNTF readthrough (NMD candidate)	1.20027	0.00361974	0.0446749	1790.31	1806.89	2204.35	2405.27
GBA	glucosylceramidase beta	1.20026	0.000321887	0.00742281	191.979	182.54	235.997	284.433
MTCL1	microtubule crosslinking factor 1	1.20008	0.00335248	0.0425534	156.46	131.432	193.266	263.932
RSL1D1	ribosomal L1 domain containing 1	1.19972	0.00361491	0.0446526	2156.72	2536.67	2528.63	3143.61
DAPK3	death associated protein kinase 3	1.19962	0.000706002	0.013509	469.89	437.489	501.436	590.342
PCBP1	poly(rC) binding protein 1	1.19951	0.00352045	0.0439232	3921.81	3813.29	4481.38	4706.77
ECE1	endothelin converting enzyme 1	1.19908	0.000522142	0.0108511	1341.09	1121.74	1692.52	1885.84
AC080112.4	NA	1.19876	0.00330313	0.0421816	148.953	181.329	193.891	247.994
SUPT4H1	SPT4 homolog, DSIF elongation factor subunit	1.1979	0.000372258	0.00830743	604.514	689.274	693.99	864.13
NCAPD2	non-SMC condensin I complex subunit D2	1.19778	4.68622e-06	0.000229511	1089.87	1080.15	1298.2	1454.78
CNP	2',3'-cyclic nucleotide 3' phosphodiesterase	1.19754	6.13607e-08	6.20945e-06	793.951	758.579	964.012	1223.15
BUD31	BUD31 homolog	1.19743	7.00896e-06	0.000326925	461.679	433.665	567.262	676.618
DNAJC8	DnaJ heat shock protein family (Hsp40) member C8	1.19681	0.00271617	0.0367751	1153.18	1226.55	1421.11	1626
MRPS33	mitochondrial ribosomal protein S33	1.19659	0.00058655	0.0117954	124.674	140.557	166.508	226.91
BCL7B	BCL tumor suppressor 7B	1.19625	0.00237052	0.0334166	1005.81	983.864	1162.11	1318.56
EIF3G	eukaryotic translation initiation factor 3 subunit G	1.1961	0.00163133	0.0254177	1976.13	2108.88	2315	2684.5
LYSMD2	LysM domain containing 2	1.19609	0.00109493	0.0187135	823.745	994.187	969.617	1214.82
GCN1	GCN1, eIF2 alpha kinase activator homolog	1.19556	0.00224322	0.0321452	2508.6	2590.37	2840.79	3298.09
CORO1A	coronin 1A	1.19552	0.000247373	0.00606665	4550.03	4612.33	5136.23	6090.49
MLEC	malectin	1.19539	0.00394355	0.0471689	1019.91	966.267	1224.67	1290.89
USP10	ubiquitin specific peptidase 10	1.19532	0.00138166	0.0224295	1069.02	1108.27	1247.56	1452.52
COPS3	COP9 signalosome subunit 3	1.19526	0.00227538	0.0324268	384.358	389.907	454.365	509.56
AP000781.2	NA	1.1952	0.00357605	0.0443027	36.6056	37.5521	65.3078	83.271
DDX56	DEAD-box helicase 56	1.19466	0.00169424	0.0260384	733.327	696.302	793.742	954.072
GNL3L	G protein nucleolar 3 like	1.19463	0.0029156	0.0385708	594.278	646.843	737.538	865.167
GYS1	glycogen synthase 1	1.19417	0.00262093	0.0359478	524.986	501.913	618.146	632.059
MCUR1	mitochondrial calcium uniporter regulator 1	1.19407	0.00196665	0.0292346	289.327	281.957	322.844	383.269
TMEM208	transmembrane protein 208	1.19396	0.00381557	0.0462201	177.361	160.916	198.248	232.946
KHDRBS1	KH RNA binding domain containing, signal transduction associated 1	1.19393	0.000404147	0.00887497	1981.58	2163.73	2389.33	2680.15
AC006064.6	NA	1.19324	3.00443e-06	0.000159701	6742.22	6984.47	7781.63	9103.57
GAR1	GAR1 ribonucleoprotein	1.19312	0.00270592	0.0366831	45.9842	51.5234	57.4898	93.8523
NEDD8	neural precursor cell expressed, developmentally down-regulated 8	1.1929	0.000785229	0.0146073	543.706	622.314	731.47	905.9
GSR	glutathione-disulfide reductase	1.19244	0.000321413	0.00741769	546.328	545.061	708.922	733.064
AC004687.2	NA	1.19223	0.00132495	0.0216401	618.888	716.211	722.136	849.594
CLPB	ClpB homolog, mitochondrial AAA ATPase chaperonin	1.19182	0.00164424	0.0255513	329.1	325.822	392.59	469.205
TLN1	talin 1	1.19141	8.88034e-05	0.00272405	8459.31	8633.85	10133.7	11349.7
PPP1R14B	protein phosphatase 1 regulatory inhibitor subunit 14B	1.19038	9.27398e-05	0.00281837	427.651	302.877	441.907	631.309
ANP32A	acidic nuclear phosphoprotein 32 family member A	1.18988	0.000876913	0.0157459	1249.82	1309.95	1616.11	1707.57
IPPK	inositol-pentakisphosphate 2-kinase	1.18982	0.00333111	0.0423917	203.454	200.961	250.995	286.312
CIDEB	cell death inducing DFFA like effector b	1.1897	0.00331543	0.0422689	376.692	427.277	456.414	521.69
AC093503.2	NA	1.18948	3.47524e-05	0.00126501	216.497	170.236	266.068	276.779
SMC1A	structural maintenance of chromosomes 1A	1.18942	0.00347068	0.0435098	4408.34	5048.48	4952.19	6187.73
SMARCD2	SWI/SNF related, matrix associated, actin dependent regulator of chromatin, subfamily d, member 2	1.1871	0.000132431	0.00373904	1453.42	1439.18	1667.98	1920.65
EDEM1	ER degradation enhancing alpha-mannosidase like protein 1	1.1862	0.0030642	0.0400181	3320.87	3245.59	3554.71	4078.73
RHOA	ras homolog family member A	1.18592	0.001229	0.0205167	3171.75	3410.92	3540.49	4230.34
SRF	serum response factor	1.18494	0.00030464	0.00712553	824.276	755.668	966.673	1079.48
IDH3B	isocitrate dehydrogenase 3 (NAD(+)) beta	1.18434	0.000465755	0.00988516	569.265	498.529	625.443	719.392
HM13	histocompatibility minor 13	1.18415	0.000349183	0.00794033	733.679	826.43	797.5	1033.12
MPLKIP	M-phase specific PLK1 interacting protein	1.18409	0.00103111	0.0178508	268.336	375.628	338.617	392.678
AP3D1	adaptor related protein complex 3 subunit delta 1	1.184	0.000287341	0.00679648	2728.78	2664.15	3077.64	3434.96
DIAPH1	diaphanous related formin 1	1.18115	0.000762008	0.014311	2796.93	3335.82	3497.09	4091.11
CBX6	chromobox 6	1.18098	0.000709986	0.0135588	965.448	1092.3	1273.12	1278.81
APOBEC3C	apolipoprotein B mRNA editing enzyme catalytic subunit 3C	1.18071	0.000189953	0.00488536	1998.49	2290.84	2333.75	2837.3
TUBA4A	tubulin alpha 4a	1.18071	0.00341561	0.0430209	875.68	908.727	949.365	1076.04
CHCHD1	coiled-coil-helix-coiled-coil-helix domain containing 1	1.1803	0.00316923	0.0409511	120.786	104.077	141.137	179.574
AAR2	AAR2 splicing factor homolog	1.17916	0.00086654	0.015636	293.998	275.762	343.328	414.306
ZNF317	zinc finger protein 317	1.17904	0.00370429	0.045312	702.407	745.024	746.525	867.931
CD3EAP	CD3e molecule associated protein	1.17812	5.78823e-05	0.00194	322.228	352.989	431.372	509.444
SNORA24B	small nucleolar RNA, H/ACA box 24B	1.17738	0.0022781	0.0324268	40.3913	82.1845	54.9944	64.4555
BAK1	BCL2 antagonist/killer 1	1.17734	0.000670866	0.0129801	268.761	228.175	347.01	345.006
U2AF2	U2 small nuclear RNA auxiliary factor 2	1.177	0.00147939	0.0236254	2957.44	2842.86	3429.52	3788.14
USP5	ubiquitin specific peptidase 5	1.17568	1.62404e-05	0.00067359	555.102	504.27	637.017	717.508
MASTL	microtubule associated serine/threonine kinase like	1.17521	0.00422693	0.0494536	239.353	232.591	306.692	339.923
COPA	coatomer protein complex subunit alpha	1.17478	0.00296524	0.0391045	1558.76	1629.27	1851.53	2080.34
NFYC	nuclear transcription factor Y subunit gamma	1.17435	0.00143876	0.0231649	1158.57	1242.27	1380.55	1506.97
ATP5IF1	ATP synthase inhibitory factor subunit 1	1.17335	0.00312788	0.0406128	1430.94	1492.48	1693.1	1974.62
GRB2	growth factor receptor bound protein 2	1.17312	0.000774857	0.0144601	4138.94	4313.15	4921.46	5465.74
SEC61A1	Sec61 translocon alpha 1 subunit	1.1718	0.000139948	0.0038879	920.554	892.877	1132.3	1219.4
ZNF490	zinc finger protein 490	1.1703	0.00398804	0.0474826	256.219	305.111	269.168	357.85
KCNAB2	potassium voltage-gated channel subfamily A regulatory beta subunit 2	1.1699	0.000853777	0.0154686	1142.53	1154.58	1288.97	1504.7
NPLOC4	NPL4 homolog, ubiquitin recognition factor	1.16988	0.00397131	0.0473854	1116.79	1093.08	1290.8	1388.2
ESRRA	estrogen related receptor alpha	1.16945	0.00210504	0.0307486	198.939	182.325	247.615	289.557
CXXC1	CXXC finger protein 1	1.16939	8.11483e-05	0.00253948	1267.69	1131.94	1408.07	1496.53
SRA1	steroid receptor RNA activator 1	1.16926	0.00337717	0.0427562	236.7	230.505	293.417	309.811
SENP3	SUMO specific peptidase 3	1.16853	2.08665e-06	0.000117995	615.066	483.104	683.17	752.152
AC245052.4	NA	1.16776	0.00337684	0.0427562	653.153	684.715	805.884	850.284
SEC24C	SEC24 homolog C, COPII coat complex component	1.16771	0.000496868	0.0104141	1493.35	1522.23	1672.4	1898.75
AC012184.2	NA	1.16701	0.00254943	0.0351885	639.331	680.267	739.892	817.236
EIF2B5	eukaryotic translation initiation factor 2B subunit epsilon	1.16638	0.00386698	0.0466126	1098.34	1088.43	1182.28	1315.86
CHD4	chromodomain helicase DNA binding protein 4	1.16489	4.78788e-05	0.00166128	6056.22	6286.46	6774.83	8141.66
DAXX	death domain associated protein	1.16399	0.000510593	0.0106713	1387.24	1497.39	1651.67	1850.79
KIAA0100	KIAA0100	1.16366	0.00180531	0.0273331	2441.36	2450	2717.47	3159.59
SAFB	scaffold attachment factor B	1.1633	0.00311682	0.0405049	3301.13	3296.99	3748.59	4092.13
AL022318.4	NA	1.16257	0.000922056	0.0163768	973.097	1023.89	1167.86	1327.91
RAB5C	RAB5C, member RAS oncogene family	1.16112	0.00175575	0.02672	1017.14	946.766	1128.54	1237.11
PELP1	proline, glutamate and leucine rich protein 1	1.16107	0.000354222	0.00800546	1036.66	1033.15	1142.96	1317.62
THRAP3	thyroid hormone receptor associated protein 3	1.16065	0.00266337	0.0363612	5758.14	6243.18	6655.78	7626.55
SLC4A2	solute carrier family 4 member 2	1.16046	0.00063597	0.0124604	589.038	491.035	656.177	698.625
FCF1	FCF1, rRNA-processing protein	1.16014	0.00348429	0.0436366	366.261	361.696	406.148	469.276
RALY	RALY heterogeneous nuclear ribonucleoprotein	1.15992	0.000161085	0.00430457	2167.38	2136.84	2437.57	2802.83
CSNK1G1	casein kinase 1 gamma 1	1.15982	0.00404955	0.0479883	587.018	588.797	690.547	814.565
GNB1	G protein subunit beta 1	1.15908	0.00360924	0.0446201	5068.21	5458.19	6178.63	6772.99
ZNF598	zinc finger protein 598	1.15777	0.00183039	0.0276275	898.021	784.632	1072.43	1041.45
AC136469.2	NA	1.15736	0.000384483	0.00853866	824.245	813.326	995.311	1126.44
RFX5	regulatory factor X5	1.15686	0.00216113	0.0313657	2347.41	2360.58	2499.58	2923.37
TEDC1	tubulin epsilon and delta complex 1	1.15639	0.00257231	0.0354242	122.439	87.9567	118.494	153.101
EDC4	enhancer of mRNA decapping 4	1.15611	0.00068548	0.0132281	1059.68	1009.59	1122.91	1329.75
SMIM30	small integral membrane protein 30	1.1557	0.00169654	0.0260384	59.1497	71.6356	66.8564	91.3467
NDUFB2-AS1	NDUFB2 antisense RNA 1	1.15567	0.00389261	0.0467142	153.775	174.218	174.862	222.71
PREB	prolactin regulatory element binding	1.15517	2.06531e-05	0.000819667	423.696	414.13	479.22	628.087
RNF40	ring finger protein 40	1.15375	0.00227833	0.0324268	2003.72	1934.44	2148.85	2487.72
MSN	moesin	1.15358	0.000635716	0.0124604	10475.2	11791.8	12162.7	14068.4
UBE2L3	ubiquitin conjugating enzyme E2 L3	1.15332	0.000452276	0.0096496	739.404	756.542	804.285	992.647
POLR2G	RNA polymerase II subunit G	1.1528	0.00230766	0.0326869	236.761	210.51	280.954	335.104
RASSF5	Ras association domain family member 5	1.15211	0.00157601	0.0247654	2230.05	2276.59	2448.07	2752.83
SNRPD2	small nuclear ribonucleoprotein D2 polypeptide	1.14948	0.000921815	0.0163768	461.655	464.93	523.473	700.348
GATAD2A	GATA zinc finger domain containing 2A	1.14912	0.000140113	0.00388882	2689.7	2557.71	3067.92	3410.31
POP1	POP1 homolog, ribonuclease P/MRP subunit	1.14912	0.000118221	0.00340976	142.15	116.256	151.587	203.752
AC087632.2	NA	1.14869	0.00281789	0.0377285	95.2301	101.522	142.338	186.804
ARPC4-TTLL3	ARPC4-TTLL3 readthrough	1.14839	0.00392116	0.0469773	1483.8	1480.91	1642.35	1861.25
COASY	Coenzyme A synthase	1.14819	0.000621516	0.0123121	453.514	436.043	527.828	627.07
PARP1	poly(ADP-ribose) polymerase 1	1.14796	0.000285942	0.00677428	4685.77	5077.25	5271.06	6148.09
ERCC1	ERCC excision repair 1, endonuclease non-catalytic subunit	1.14743	0.000447082	0.00958898	623.623	630.058	726.273	821.828
AMBRA1	autophagy and beclin 1 regulator 1	1.14715	0.000533367	0.0110295	573.629	570.812	652.021	730.889
AP000944.5	NA	1.14389	0.000213239	0.00539011	271.478	255.363	333.131	406.383
ASH2L	ASH2 like, histone lysine methyltransferase complex subunit	1.14304	0.00286002	0.0380578	741.962	818.327	881.855	1021.36
MTMR14	myotubularin related protein 14	1.14296	0.0017476	0.0266098	1176	1239.26	1257.75	1492.64
GTF2F1	general transcription factor IIF subunit 1	1.1423	0.000144208	0.00395773	1660.96	1562.89	1876.95	2428.15
CTNNBL1	catenin beta like 1	1.14136	0.0039662	0.0473488	1098.95	1132.92	1327.86	1527.47
DHX37	DEAH-box helicase 37	1.14047	5.35792e-06	0.000258232	1094.3	1029.59	1180.2	1461.09
INPP5B	inositol polyphosphate-5-phosphatase B	1.13993	0.00323662	0.0416197	887.03	1021.79	1039.18	1123.65
SUPT5H	SPT5 homolog, DSIF elongation factor subunit	1.13879	0.0006665	0.0129041	3324.21	3146.8	3754.94	3896.84
LONP1	lon peptidase 1, mitochondrial	1.1369	0.00011754	0.00339677	1217.27	1125.28	1404.43	1598.66
KDM4A	lysine demethylase 4A	1.13391	0.00105258	0.0181584	696.47	709.018	812.718	929.964
MIR6852	microRNA 6852	1.13176	0.00364388	0.0449163	230.365	210.641	260.399	323.586
AFG3L2	AFG3 like matrix AAA peptidase subunit 2	1.13092	0.000906594	0.0161999	1347.44	1344.07	1560.46	1777.36
TIMELESS	timeless circadian regulator	1.13051	0.00164262	0.0255395	1402.71	1075.41	1396.63	1602.23
NAT10	N-acetyltransferase 10	1.12897	0.000353507	0.00799544	1348.01	1300.75	1495.44	1763.41
GAS5	growth arrest specific 5	1.1289	0.00105407	0.0181734	809.971	896.393	840.371	1139.63
UBE2Q2P1	ubiquitin conjugating enzyme E2 Q2 pseudogene 1	1.12689	0.00353829	0.0440201	47.3373	47.1747	58.2127	30.3956
PIP5K1A	phosphatidylinositol-4-phosphate 5-kinase type 1 alpha	1.12439	0.000397598	0.00877699	517.349	507.721	571.229	723.6
SRRT	serrate, RNA effector molecule	1.12156	0.00249894	0.0346954	2229.67	2126.16	2399.11	2893.08
AC010327.6	NA	1.11993	8.90111e-05	0.00272533	722.77	647.055	825.373	955.951
SMIM12	small integral membrane protein 12	1.11989	0.00182158	0.0275369	334.529	289.372	367.134	413.838
DDX27	DEAD-box helicase 27	1.11895	0.00427972	0.049873	2800.08	2936.88	3005.51	3375.15
RAB4B-EGLN2	RAB4B-EGLN2 readthrough (NMD candidate)	1.11768	0.0041956	0.0492043	1726.58	1824.49	1825.66	2124.32
UMPS	uridine monophosphate synthetase	1.11565	0.00107835	0.0184732	402.009	395.994	449.32	495.989
AC022400.9	NA	1.11548	0.00146035	0.0234102	893.475	890.217	1024.71	1158.27
PSD4	pleckstrin and Sec7 domain containing 4	1.11387	0.00148024	0.023626	3083.17	3169.43	3293.33	3782.83
DHX8	DEAH-box helicase 8	1.11342	0.00268942	0.0365811	1075.56	1002.5	1124.58	1323.2
RNPS1	RNA binding protein with serine rich domain 1	1.1133	0.000331781	0.00759742	2804.34	2526.66	3380.29	3651.1
SF3A1	splicing factor 3a subunit 1	1.11224	0.0039593	0.0473325	3600.56	3616.01	4088.25	4535.59
HCLS1	hematopoietic cell-specific Lyn substrate 1	1.1113	0.000738648	0.0139687	4625.69	4599.53	5236.54	5818.24
UBR7	ubiquitin protein ligase E3 component n-recognin 7 (putative)	1.11083	0.000729909	0.0138644	433.479	422.105	451.821	575.362
CFAP298-TCP10L	NA	1.11002	0.000238579	0.00589401	352.989	382.802	371.451	497.394
FADD	Fas associated via death domain	1.10499	0.000576498	0.0116538	401.374	356.4	402.89	486.604
YIPF2	Yip1 domain family member 2	1.10385	0.00320783	0.041341	267.044	247.808	292.762	361.095
AL645929.1	NA	1.10276	0.00168063	0.0258981	445.352	130.415	390.374	153.725
NEIL2	nei like DNA glycosylase 2	1.09841	0.000648725	0.0126347	129.392	184.331	139.913	206.571
MYH9	myosin heavy chain 9	1.09177	0.00296854	0.0391305	23723.3	25171.9	25831.9	29138.8
TRAPPC4	trafficking protein particle complex 4	1.09001	0.000234155	0.00579446	193.573	179.963	204.464	294.126
POLR3A	RNA polymerase III subunit A	1.08147	0.00390464	0.0468366	474.582	501.463	469.828	632.31
AC008781.1	NA	1.0765	0.000268096	0.00646063	74.4598	80.4716	90.7014	125.995
YJU2	YJU2 splicing factor homolog	1.07563	0.00433026	0.0502107	492.142	478.604	499.1	585.189
CARM1	coactivator associated arginine methyltransferase 1	1.07404	0.000127556	0.00362065	609.031	593.248	619.503	825.903
GSS	glutathione synthetase	1.07144	0.00168489	0.0259366	179.091	151.247	212.021	257.632
C17orf58	chromosome 17 open reading frame 58	1.06486	0.000103539	0.00307981	36.2023	17.8372	51.1725	42.7038
CFAP298	cilia and flagella associated protein 298	1.06329	0.00103062	0.0178508	407.755	433.474	426.371	542.544
CCDC71L	coiled-coil domain containing 71 like	1.06173	0.00439648	0.0506921	516.434	609.692	552.529	708.859
TARS2	threonyl-tRNA synthetase 2, mitochondrial	1.05846	4.56281e-06	0.000226586	488.011	437.857	470.599	690.522
RFESD	Rieske Fe-S domain containing	1.05431	0.0019979	0.0295056	15.1599	13.9374	20.4594	4.58378
AP003499.4	NA	1.0463	0.00366748	0.0450375	699.126	1002.8	741.083	821.878
AC243919.2	NA	1.0229	0.00109214	0.0186768	35.7723	67.6962	38.9536	22.9788
PRORP	NA	1.01863	0.00297479	0.0391874	272.589	248.786	277.134	370.953
SKA1	spindle and kinetochore associated complex subunit 1	0.998286	0.00241274	0.0338115	26.3886	14.5032	36.14	44.2975
AC005332.2	NA	0.989643	0.00104441	0.0180385	66.6818	44.7989	66.7404	23.938
AL021368.2	NA	0.966654	0.00263694	0.0360672	69.1714	116.445	76.7476	47.4429
C12orf66	chromosome 12 open reading frame 66	0.950584	0.00316135	0.0408672	161.099	204.622	143.636	221.141
PRSS51	serine protease 51	0.949774	0.00152919	0.0242528	13.3903	9.56869	13.1558	1.3972
AP003392.15	NA	0.942972	0.00128433	0.0211645	48.5016	27.0818	35.773	58.3507
TMOD4	tropomodulin 4	0.937406	0.00128433	0.0211645	21.9383	39.7466	19.667	10.0843
TMEM170B	transmembrane protein 170B	0.937231	0.0044017	0.0506928	104.353	95.493	93.7288	42.8733
CTNS	cystinosin, lysosomal cystine transporter	0.927239	0.0021545	0.0313003	149.457	159.535	128.957	194.926
AC245060.6	NA	0.917105	0.000756757	0.0142487	78.3861	105.666	69.8046	35.0865
DYNC2H1	dynein cytoplasmic 2 heavy chain 1	0.913365	0.000663066	0.012846	77.2103	107.993	66.318	42.1111
CFAP44	cilia and flagella associated protein 44	0.909907	0.00377616	0.045837	459.402	450.462	390.238	244.37
ZNF205	zinc finger protein 205	0.894449	0.00319334	0.0412057	36.2709	26.4165	24.3701	9.70263
ARHGEF4	Rho guanine nucleotide exchange factor 4	0.892557	0.00260062	0.0357198	31.8044	22.5321	21.0964	9.53395
TXNIP	thioredoxin interacting protein	0.87597	0.0030652	0.0400181	5655.25	6854.05	4997.96	6169.69
RPL41P2	ribosomal protein L41 pseudogene 2	0.871385	0.0032452	0.0416585	5.01456	17.9632	3.61994	6.82409
SNORD86	small nucleolar RNA, C/D box 86	0.866818	0.000918018	0.0163445	56.1348	30.914	49.4313	84.6174
CCDC180	coiled-coil domain containing 180	0.853317	0.00280242	0.0376126	295.559	372.704	229.356	243.676
ATP2B1-AS1	ATP2B1 antisense RNA 1	0.851059	0.00240285	0.0337	338.74	300.091	262.633	228.041
AC092667.1	NA	0.848417	0.000115894	0.00335579	514.357	702.19	459.211	448.394
MST1P2	macrophage stimulating 1 pseudogene 2	0.844783	0.000450072	0.00963207	42.8509	22.9648	28.9014	11.5406
RAI14	retinoic acid induced 14	0.844017	0.00160913	0.025129	18.7807	10.3594	13.2417	2.03728
CCDC154	coiled-coil domain containing 154	0.839967	0.000508678	0.0106465	87.5227	69.8884	71.7956	30.7464
WASH7P	WAS protein family homolog 7, pseudogene	0.838634	0.00145234	0.0232974	89.8085	44.3797	61.1262	38.4261
LINC01058	long intergenic non-protein coding RNA 1058	0.836195	0.000184722	0.0047969	46.3597	32.7564	39.1902	17.1794
ADAM11	ADAM metallopeptidase domain 11	0.832948	0.00167363	0.0258579	34.8895	29.7026	28.7876	11.2066
AK5	adenylate kinase 5	0.831825	0.000247109	0.00606665	30.0152	30.3876	10.536	5.08229
PLXND1	plexin D1	0.826456	0.00183241	0.0276438	363.976	229.476	233.558	161.695
SNURF	SNRPN upstream reading frame	0.824984	0.00129762	0.0213358	273.413	338.907	195.878	276.008
TIGD3	tigger transposable element derived 3	0.816637	0.00323935	0.0416197	30.6424	40.3685	30.8881	19.0057
TGFBI	transforming growth factor beta induced	0.816491	0.000911952	0.0162561	67.4458	67.9166	41.635	19.103
AC124312.1	NA	0.816171	0.000106906	0.00316084	434.08	552.118	335.866	403.508
IGF1R	insulin like growth factor 1 receptor	0.814434	6.3946e-05	0.00210461	653.067	781.928	472.088	691.446
AL022322.2	NA	0.812152	0.00167867	0.0258813	256.05	222.102	188.803	147.322
STRA6LP	STRA6 like, pseudogene	0.810812	0.000676845	0.0130872	351.543	420.583	261.159	274.018
HIP1R	huntingtin interacting protein 1 related	0.805166	0.00388879	0.0467035	4558.71	4226.5	3410.46	3389.62
TLR4	toll like receptor 4	0.804343	0.00069941	0.0134177	47.5865	55.7937	53.12	23.0538
SOX12	SRY-box 12	0.804314	0.00330144	0.0421783	677.959	713.596	504.64	617.846
TANC2	tetratricopeptide repeat, ankyrin repeat and coiled-coil containing 2	0.803893	0.00234001	0.0330814	206.779	256.986	167.086	191.746
PAPLN	papilin, proteoglycan like sulfated glycoprotein	0.799807	0.000716068	0.0136455	92.3257	79.4933	81.5152	51.7122
TARS3	NA	0.798363	0.00180273	0.027308	451.72	463.124	301.451	307.942
TNRC6C	trinucleotide repeat containing 6C	0.797448	0.000194965	0.00498493	1059.84	1169.75	775.771	919.073
LGR4	leucine rich repeat containing G protein-coupled receptor 4	0.79577	1.49201e-06	8.87607e-05	43.7063	50.6691	42.9787	16.1599
CNNM3	cyclin and CBS domain divalent metal cation transport mediator 3	0.793717	0.00132352	0.0216287	563.374	529.148	445.603	432.343
IRX2	iroquois homeobox 2	0.791311	0.00283662	0.0379005	8.63107	4.11615	3.75929	0.434402
DNM1P46	dynamin 1 pseudogene 46	0.788169	0.00325593	0.0417459	35.1727	59.7319	25.3757	31.0508
AC127496.1	NA	0.785629	0.00199323	0.0294523	46.4614	35.6745	34.7171	23.5072
RASSF6	Ras association domain family member 6	0.783913	0.00140469	0.0227158	59.2199	101.931	33.073	28.1944
PDK1	pyruvate dehydrogenase kinase 1	0.783749	0.00202559	0.0298099	561.915	515.207	352.666	320.932
ZNF860	zinc finger protein 860	0.781092	0.00241672	0.0338249	558.087	710.037	410.038	306.573
MIAT	myocardial infarction associated transcript	0.780089	0.00118628	0.019962	598.136	477.223	356.709	306.692
PLIN5	perilipin 5	0.77977	0.00353789	0.0440201	10.1703	8.45327	11.8652	1.19734
ULK3	unc-51 like kinase 3	0.778854	0.00144266	0.0232151	307.694	238.494	252.306	219.492
MAN2A2	mannosidase alpha class 2A member 2	0.778668	0.00429728	0.0499788	1444.32	1176.21	1034.37	980.754
HABP4	hyaluronan binding protein 4	0.774305	0.00151381	0.0240576	253.044	310.13	216.4	226.092
C12orf42	chromosome 12 open reading frame 42	0.772353	0.000274816	0.00659021	70.4528	110.81	51.1573	57.6647
LINC00960	long intergenic non-protein coding RNA 960	0.769029	0.00206638	0.030274	7.75668	5.97319	2.18902	0.920692
PRR5-ARHGAP8	PRR5-ARHGAP8 readthrough	0.767624	0.0016607	0.0256985	104.822	74.5876	87.8857	72.7271
AL360268.1	NA	0.767396	0.00297604	0.0391874	4.0508	8.23231	0.858739	0.427589
Z99774.1	NA	0.767366	0.000523645	0.0108706	100.232	98.6305	85.5537	33.8977
JMJD7-PLA2G4B	JMJD7-PLA2G4B readthrough	0.76608	0.00248304	0.0345234	358.448	388.775	242.626	263.998
KLHL14	kelch like family member 14	0.762002	0.000970792	0.0170776	684.187	650.082	534.633	422.565
FCRL2	Fc receptor like 2	0.757541	0.00131745	0.0215655	1112.57	1046.09	868.629	636.232
AC010247.1	NA	0.755085	0.00153957	0.0243356	138.326	164.581	104.663	121.154
ACTA1	actin, alpha 1, skeletal muscle	0.754981	0.00398595	0.0474826	4.40819	4.11615	3.18732	0.47291
AC174065.1	NA	0.754397	0.00351008	0.0438544	8.94402	1.02904	2.05892	0.427589
FAM43A	family with sequence similarity 43 member A	0.752507	0.00263612	0.0360672	787.103	946.766	647.141	699.274
LINGO3	leucine rich repeat and Ig domain containing 3	0.752459	0.000186273	0.00482866	1414.85	1434.9	938.694	1066.12
ARHGEF18	Rho/Rac guanine nucleotide exchange factor 18	0.751513	7.30887e-05	0.00233693	2573.56	2692.47	1955.96	2143.57
CACFD1	calcium channel flower domain containing 1	0.750931	0.00219607	0.0316698	360.042	381.262	242.872	304.081
AP4S1	adaptor related protein complex 4 subunit sigma 1	0.748041	0.00189911	0.0284409	234.897	270.637	178.245	246.637
YPEL1	yippee like 1	0.747931	0.00246636	0.0343556	188.939	217.87	134.795	161.751
DNAJB13	DnaJ heat shock protein family (Hsp40) member B13	0.746382	0.000496671	0.0104141	176.413	197.329	118.672	102.158
PART1	prostate androgen-regulated transcript 1	0.745842	0.00433488	0.0502178	30.8341	19.0199	26.4887	11.5406
ABCG1	ATP binding cassette subfamily G member 1	0.74566	0.00410036	0.0484394	49.9045	47.8789	39.1996	27.7652
PPL	periplakin	0.745619	0.00326887	0.0418529	85.1978	58.369	66.3414	40.534
Z99774.2	NA	0.742743	0.0034615	0.0434317	17.428	11.9464	19.2632	2.00939
ZCCHC18	zinc finger CCHC-type containing 18	0.741564	0.00118917	0.0199993	84.8857	124.686	74.4395	59.6103
LINC00921	long intergenic non-protein coding RNA 921	0.74004	0.00185041	0.0278725	284.474	318.866	211.943	232.066
AC142472.1	NA	0.740028	0.00366057	0.0449902	128.535	125.799	83.6589	99.2986
PRKCB	protein kinase C beta	0.738682	3.54018e-06	0.000182897	9221.57	9906.46	6423.72	6514.71
OSBPL10	oxysterol binding protein like 10	0.736912	0.000680223	0.0131352	3233.67	3584.91	2444.88	2590.07
AP003717.1	NA	0.73632	0.00090828	0.0162103	133.497	145.819	75.0067	78.5397
TRPM5	transient receptor potential cation channel subfamily M member 5	0.735464	0.004243	0.049582	28.2564	30.8712	10.5435	10.562
RSPH6A	radial spoke head 6 homolog A	0.732366	0.00301251	0.0395331	12.0753	11.6232	12.8007	3.304
MAPT-AS1	MAPT antisense RNA 1	0.73234	0.00380707	0.0461551	9.62094	6.21564	3.67173	0.434402
AC016888.1	NA	0.731456	0.00294013	0.0388604	191.479	191.516	133.462	133.557
AC046185.3	NA	0.731093	0.00215414	0.0313003	398.103	397.466	267.947	294.738
FUT1	fucosyltransferase 1 (H blood group)	0.730636	0.00376629	0.0457549	9.72345	7.36049	3.71836	0.427589
CERK	ceramide kinase	0.729638	0.00224878	0.0321751	331.606	383.97	253.746	347.158
GPRASP1	G protein-coupled receptor associated sorting protein 1	0.729627	0.000887363	0.0159045	436.059	464.707	280.205	326.463
DRC7	dynein regulatory complex subunit 7	0.729503	0.0033326	0.0423924	21.9732	6.17423	8.93228	4.29396
[truncated: 350 more rows]

## Sheet: IRBCvar_URBCvar
Data set S1. Gene identified by RNA sequencing significantly upregulated and downregulated in iRBCs-var compared to uRBCs-var (cut-off: fold change > 0.5).
GENE_SYMBOL	GENE_NAME	FoldChange	pvalue	padj	uRBCs-WT	uRBCs-var	iRBCs-WT	iRBCs-var
IFI6	interferon alpha inducible protein 6	4.21026	6.37278e-15	1.34047e-11	293.453	217.98	1794.71	2379.71
USP18	ubiquitin specific peptidase 18	4.10946	5.26144e-12	2.58232e-09	50.7644	43.9912	477.451	780.117
MX1	MX dynamin like GTPase 1	3.75484	5.86213e-14	6.16528e-11	1980.9	1835.8	8365.05	13487.5
CMPK2	cytidine/uridine monophosphate kinase 2	3.65053	1.09779e-11	4.82503e-09	179.848	170.82	1142.69	1622.1
AP001610.2	NA	3.55956	7.85879e-13	5.38199e-10	415.452	490.874	2169.55	3554.26
BCL2L14	BCL2 like 14	3.53505	2.27888e-10	6.0458e-08	31.4167	8.28751	99.0329	107.516
OAS3	2'-5'-oligoadenylate synthetase 3	3.52679	1.39227e-12	8.33409e-10	817.075	730.16	3169.09	5251.88
SPATS2L	spermatogenesis associated serine rich 2 like	3.29365	4.60993e-11	1.42898e-08	36.4413	30.5762	104.302	200.938
OASL	2'-5'-oligoadenylate synthetase like	3.23712	2.25878e-08	2.68292e-06	23.2835	18.7814	179.767	373.619
RRM2	ribonucleotide reductase regulatory subunit M2	3.17316	8.03252e-08	7.60584e-06	116.785	66.5695	330.405	587.022
CCND2	cyclin D2	3.14678	1.02675e-13	1.00786e-10	1044.86	1246.77	3669.79	5316.85
CDC6	cell division cycle 6	3.14576	4.5695e-13	3.2825e-10	39.6521	39.0069	120.957	156.965
MCM10	minichromosome maintenance 10 replication initiation factor	3.1168	1.01947e-08	1.37712e-06	29.8002	23.8928	124.041	168.206
ISG15	ISG15 ubiquitin-like modifier	3.10174	1.92237e-10	5.19359e-08	229.333	270.866	1253.74	1934.9
TPX2	TPX2, microtubule nucleation factor	3.09561	2.83584e-09	4.74487e-07	99.2034	61.0395	197.74	400.805
CDCA7	cell division cycle associated 7	2.98292	1.53219e-07	1.32705e-05	33.2478	19.0199	50.6128	90.2086
DUSP4	dual specificity phosphatase 4	2.97265	6.90829e-17	1.5655e-12	376.402	485.132	1346.46	2028.13
CXCL10	C-X-C motif chemokine ligand 10	2.94905	7.2184e-08	6.96953e-06	24.1681	23.9217	258.132	326.871
AC004551.1	NA	2.92288	1.64678e-13	1.51545e-10	125.546	104.519	276.292	462.094
CLSPN	claspin	2.91274	1.21486e-10	3.40717e-08	105.987	109.893	329.538	441.573
HERC6	HECT and RLD domain containing E3 ubiquitin protein ligase family member 6	2.91122	1.91346e-15	5.2716e-12	270.036	261.926	696.76	899.196
H3C8	NA	2.90246	2.45852e-12	1.36601e-09	78.9071	94.846	262.714	448.545
OAS1	2'-5'-oligoadenylate synthetase 1	2.90197	5.35684e-14	5.84652e-11	634.533	631.814	1775.95	2283.55
CDCA8	cell division cycle associated 8	2.88963	5.52874e-10	1.25239e-07	61.8908	52.4876	126.28	167.086
IFIT1	interferon induced protein with tetratricopeptide repeats 1	2.87908	2.03482e-09	3.74509e-07	166.893	197.595	703.63	1086.53
AC008012.1	NA	2.84024	1.59484e-16	1.5655e-12	475.877	503.216	1305.63	1668.61
RSAD2	radical S-adenosyl methionine domain containing 2	2.81034	6.12827e-07	4.21648e-05	137.611	166.859	899.487	1542.88
SERPING1	serpin family G member 1	2.8102	6.20012e-07	4.24007e-05	17.6067	10.2904	47.4281	69.6617
MX2	MX dynamin like GTPase 2	2.78979	1.20228e-12	7.6967e-10	965.264	987.877	2454.45	3984.53
CDCA5	cell division cycle associated 5	2.78663	2.62508e-09	4.49439e-07	56.5223	43.6802	105.579	162.778
H3C7	NA	2.78463	1.35157e-11	5.60579e-09	79.5047	80.8033	227.335	334.615
MCM4	minichromosome maintenance complex component 4	2.74979	1.22623e-16	1.5655e-12	266.388	310.606	762.993	903.182
IFITM1	interferon induced transmembrane protein 1	2.74117	3.43529e-10	8.56388e-08	881.014	956.597	2709.27	3633.33
CTLA4	cytotoxic T-lymphocyte associated protein 4	2.70994	2.07864e-05	0.000821635	17.0628	5.88839	19.1546	36.8632
UHRF1	ubiquitin like with PHD and ring finger domains 1	2.69818	8.31054e-15	1.63152e-11	223.23	241.341	532.386	638.879
KIFC1	kinesin family member C1	2.67263	1.34058e-09	2.67189e-07	68.3704	67.5962	203.911	284.835
IFIT3	interferon induced protein with tetratricopeptide repeats 3	2.65694	9.31498e-08	8.59898e-06	1670.07	1424.78	5379.8	7050.27
DTL	denticleless E3 ubiquitin protein ligase homolog	2.63863	7.34661e-09	1.04513e-06	31.0907	27.9699	97.2035	142.973
SHCBP1	SHC binding and spindle associated 1	2.63661	2.86485e-08	3.29547e-06	38.8291	29.5865	96.9372	101.305
TNFSF10	TNF superfamily member 10	2.62132	5.56397e-12	2.68603e-09	353.118	409.869	921.13	1421.89
NRIR	negative regulator of interferon response	2.61271	1.01102e-05	0.000444368	12.5982	10.3047	61.3954	78.0881
MELK	maternal embryonic leucine zipper kinase	2.61198	8.99383e-06	0.000404352	21.8009	6.11873	48.9741	70.0386
H1-5	NA	2.60425	3.72251e-12	1.92317e-09	449.213	584.761	1155.69	1985.49
PLSCR1	phospholipid scramblase 1	2.60149	2.42929e-09	4.25819e-07	250.788	278.226	753.872	1070.84
GLDC	glycine decarboxylase	2.5891	2.73993e-10	7.20405e-08	49.8111	40.1325	96.396	157.957
CCL4	C-C motif chemokine ligand 4	2.58729	3.76073e-10	9.07753e-08	100.256	112.911	293.365	373.606
PKMYT1	protein kinase, membrane associated tyrosine/threonine 1	2.58609	1.80925e-09	3.37208e-07	40.521	44.1363	110.259	158.414
HJURP	Holliday junction recognition protein	2.57108	1.34284e-09	2.67189e-07	36.7521	32.1887	112.388	142.515
TYMS	thymidylate synthetase	2.5692	9.97073e-06	0.000439548	83.1769	64.7723	177.508	365.425
ZWINT	ZW10 interacting kinetochore protein	2.56692	8.86172e-06	0.000400245	43.315	46.6553	116.134	194.669
OAS2	2'-5'-oligoadenylate synthetase 2	2.56626	1.49074e-14	2.7437e-11	2106.8	1966.9	4382.05	6027.91
IFITM3	interferon induced transmembrane protein 3	2.52521	2.02937e-08	2.45929e-06	97.1225	119.24	196.993	424.118
H2AC14	NA	2.51061	2.78319e-08	3.22675e-06	105.898	117.021	455.698	635.279
EIF2AK2	eukaryotic translation initiation factor 2 alpha kinase 2	2.50572	1.842e-09	3.41151e-07	1640.44	1746.77	4420.56	5999.3
PLK1	polo like kinase 1	2.50558	6.5627e-08	6.54512e-06	45.7356	35.9264	88.2056	178.478
CDC45	cell division cycle 45	2.50419	3.60642e-06	0.000185343	42.3306	23.8928	107.528	136.908
LMNB1	lamin B1	2.49405	1.12967e-11	4.89212e-09	1042.87	1006.39	2451.62	3075.1
KIF2C	kinesin family member 2C	2.48673	7.78069e-07	5.03573e-05	84.3051	63.8567	159.06	190.61
EXO1	exonuclease 1	2.48593	1.05981e-07	9.63252e-06	26.0745	30.9893	111.712	116.603
CDC25A	cell division cycle 25A	2.46824	2.16427e-06	0.000121397	24.439	30.0427	76.7798	107.175
PSAT1	phosphoserine aminotransferase 1	2.45916	1.07311e-08	1.42991e-06	51.5288	24.678	92.8393	78.28
NUSAP1	nucleolar and spindle associated protein 1	2.45443	5.79854e-12	2.75412e-09	88.378	78.8818	198.94	214.682
LY6E	lymphocyte antigen 6 family member E	2.43472	3.75198e-14	4.60368e-11	1576	1306.04	3163.45	3795.31
SOCS3	suppressor of cytokine signaling 3	2.42919	1.38778e-08	1.77684e-06	408.931	425.398	986.548	1437.74
BUB1	BUB1 mitotic checkpoint serine/threonine kinase	2.42806	2.11804e-09	3.8265e-07	52.5475	62.847	182.029	200.535
BIRC5	baculoviral IAP repeat containing 5	2.41869	6.64193e-07	4.45539e-05	30.9406	41.3191	98.5534	174.523
CISH	cytokine inducible SH2 containing protein	2.40001	2.82887e-09	4.74487e-07	50.0293	57.322	129.069	187.759
KIF23	kinesin family member 23	2.3997	3.12904e-07	2.39958e-05	21.1586	19.9106	73.1673	90.7709
CD38	CD38 molecule	2.39761	1.11704e-07	1.00595e-05	173.581	245.145	745.784	819.698
AURKB	aurora kinase B	2.39563	8.67165e-08	8.10675e-06	33.6984	38.2745	110.393	109.795
TYMP	thymidine phosphorylase	2.38964	2.06328e-11	7.50118e-09	1597.74	1617.11	4103.63	4547.65
CDK1	cyclin dependent kinase 1	2.3871	1.19578e-06	7.33611e-05	22.761	15.8499	81.2417	82.4737
H2BC14	NA	2.38418	1.57246e-05	0.00065589	82.3089	55.9397	174.743	206.332
UBE2C	ubiquitin conjugating enzyme E2 C	2.34994	6.98534e-05	0.00225059	13.3066	13.147	29.2105	69.5308
CCL4L2	C-C motif chemokine ligand 4 like 2	2.34862	2.16354e-06	0.000121397	39.863	53.7587	142.441	249.363
IRF7	interferon regulatory factor 7	2.34859	1.41505e-12	8.33409e-10	1273.08	1205.42	2683.94	3205.01
SLFN5	schlafen family member 5	2.34763	2.7659e-07	2.16623e-05	853.162	948.774	3389.04	4263.69
PTMS	parathymosin	2.34449	2.48146e-07	1.97497e-05	62.3372	53.6478	125.186	138.292
CCNB1	cyclin B1	2.34366	5.30076e-09	7.92369e-07	100.231	68.6691	181.998	252.733
ARL14EPP1	NA	2.33588	2.88252e-09	4.79572e-07	66.2793	110.81	265.675	358.701
TYMSOS	TYMS opposite strand	2.32932	2.00146e-06	0.000114667	27.365	41.3014	70.2327	104.966
SAMHD1	SAM and HD domain containing deoxynucleoside triphosphate triphosphohydrolase 1	2.32642	2.23708e-08	2.67795e-06	355.912	330.552	661.652	862.014
FABP5	fatty acid binding protein 5	2.31145	8.48095e-09	1.16161e-06	324.817	373.388	759.173	1018.65
IFI35	interferon induced protein 35	2.30855	9.36534e-14	9.51002e-11	681.236	721.598	1491.88	1770.8
H2BC13	NA	2.30846	1.99803e-07	1.65276e-05	68.5934	64.7096	147.793	195.968
CXCL9	C-X-C motif chemokine ligand 9	2.30477	2.25045e-05	0.000875446	34.1935	14.5032	282.155	255.276
LAG3	lymphocyte activating 3	2.29949	4.61118e-05	0.00161271	20.8933	10.4833	42.3936	69.119
TXN	thioredoxin	2.29294	1.77311e-14	3.07145e-11	216.362	238.196	583.109	635.609
NME1	NME/NM23 nucleoside diphosphate kinase 1	2.28248	1.39399e-11	5.62332e-09	205.242	242.088	538.102	755.136
TICRR	TOPBP1 interacting checkpoint and replication regulator	2.27901	0.000258881	0.00629003	37.0822	33.8481	73.1828	94.959
ORC6	origin recognition complex subunit 6	2.27791	7.45192e-06	0.000344496	60.7764	43.5959	90.9271	119.021
SPC24	SPC24, NDC80 kinetochore complex component	2.27397	4.26751e-07	3.10354e-05	21.5931	17.9563	70.3438	86.6877
TUBA1C	tubulin alpha 1c	2.26979	1.5809e-11	5.9685e-09	389.836	380.535	786.641	1071.4
IFIT2	interferon induced protein with tetratricopeptide repeats 2	2.26829	1.56166e-09	2.98622e-07	691.437	680.538	1372.27	1916.88
ORC1	origin recognition complex subunit 1	2.26358	7.95331e-08	7.55513e-06	55.243	44.1629	115.635	137.099
MIR6728	microRNA 6728	2.26111	7.63546e-07	4.98557e-05	26.0395	23.4813	49.7955	79.6912
SLFN12L	schlafen family member 12 like	2.25955	6.69267e-07	4.47922e-05	155.161	120.86	478.335	542.284
E2F1	E2F transcription factor 1	2.25582	1.74105e-05	0.000713079	53.4012	50.4229	92.7454	113.251
RN7SL471P	RNA, 7SL, cytoplasmic 471, pseudogene	2.25435	4.57822e-05	0.00160504	16.4269	24.4158	134.786	145.584
KIF4A	kinesin family member 4A	2.2542	0.000400987	0.00883191	23.0181	12.2375	68.1075	59.5002
TUBG1	tubulin gamma 1	2.24633	1.30327e-11	5.48269e-09	138.982	130.493	269.621	351.288
AC125611.3	NA	2.23599	1.73067e-09	3.24616e-07	215.792	195.124	398.401	582.239
LDHA	lactate dehydrogenase A	2.23162	3.90597e-16	2.87558e-12	947.797	1014.84	1733.44	2479.75
SKA3	spindle and kinetochore associated complex subunit 3	2.22464	1.6241e-06	9.52722e-05	15.3956	16.9065	76.62	71.4001
HELZ2	helicase with zinc finger 2	2.22224	3.24022e-13	2.56228e-10	1716.76	1589.87	3083.23	3883.8
SCO2	SCO2, cytochrome c oxidase assembly protein	2.2208	2.09602e-13	1.8154e-10	365.324	387.794	897.072	944.321
CDC20	cell division cycle 20	2.22053	5.56131e-05	0.00188241	45.3315	48.5792	107.004	145.883
RGS1	regulator of G protein signaling 1	2.21587	5.29878e-07	3.74193e-05	151.101	184.548	811.56	792.93
KIF20A	kinesin family member 20A	2.21375	0.000187898	0.00485796	23.0421	22.9648	57.8963	81.3515
PCLAF	PCNA clamp associated factor	2.21189	0.00123376	0.0205729	13.8055	9.17809	43.2743	68.4279
PRR11	proline rich 11	2.21121	0.000233059	0.00577703	36.651	25.7509	48.8779	70.1788
NR4A2	nuclear receptor subfamily 4 group A member 2	2.20133	8.05236e-12	3.64809e-09	159.471	187.16	395.249	509.516
MTHFD2	methylenetetrahydrofolate dehydrogenase (NADP+ dependent) 2, methenyltetrahydrofolate cyclohydrolase	2.1939	2.68763e-12	1.46565e-09	422.85	424.096	870.644	1081.65
H2BC9	NA	2.18537	4.25942e-07	3.10354e-05	234.324	228.194	437.189	649.046
CCL3	C-C motif chemokine ligand 3	2.17373	0.000124924	0.00356814	138.484	124.686	281.106	367.35
NINJ1	ninjurin 1	2.17126	4.12452e-06	0.000208334	106.841	64.2466	200.114	232.507
BST2	bone marrow stromal cell antigen 2	2.17057	1.17075e-15	5.2716e-12	1500.59	1448.44	2744.83	3445.11
BATF3	basic leucine zipper ATF-like transcription factor 3	2.16421	3.6505e-06	0.000186956	112.484	113.733	227.32	345.333
IL2RB	interleukin 2 receptor subunit beta	2.16196	1.30623e-05	0.000555865	197.417	154.506	341.397	410.282
AL662797.2	NA	2.16066	2.16941e-14	3.19424e-11	2276.27	2267.88	3807.53	5065.08
LAP3	leucine aminopeptidase 3	2.15959	1.89197e-05	0.000760549	638.149	830.434	1756.31	3320.2
AC011603.3	NA	2.15928	5.3605e-14	5.84652e-11	2632.1	2475.75	4159.26	5405.11
CHAF1B	chromatin assembly factor 1 subunit B	2.15451	1.15266e-08	1.52213e-06	47.4428	39.4409	100.331	122.71
XAF1	XIAP associated factor 1	2.1488	1.57588e-06	9.29989e-05	2313.55	1870.16	5863.58	5322.89
DUSP5	dual specificity phosphatase 5	2.1482	6.40592e-12	2.94752e-09	322.588	382.201	874.509	928.049
SKA1	spindle and kinetochore associated complex subunit 1	2.1456	0.00241274	0.0338115	26.3886	14.5032	36.14	44.2975
TUBB	tubulin beta class I	2.13991	7.39681e-16	4.35642e-12	4066.35	3928.66	7175.64	8976.7
DHX58	DExH-box helicase 58	2.13981	2.56823e-07	2.01759e-05	295.117	220.214	398.85	533.736
TUBA1B	tubulin alpha 1b	2.13105	3.30639e-13	2.56228e-10	3454.79	3227.04	5559.66	7095.1
RGS2	regulator of G protein signaling 2	2.12762	4.4542e-10	1.04799e-07	217.826	232.591	540.244	602.6
SLC43A3	solute carrier family 43 member 3	2.12614	4.44906e-07	3.20332e-05	211.375	199.083	428.012	483.789
H2BC3	NA	2.12448	1.0803e-05	0.000471997	89.5592	116.716	271.508	304.074
ESCO2	establishment of sister chromatid cohesion N-acetyltransferase 2	2.12293	2.19683e-05	0.000856851	7.07376	7.65495	37.1084	40.5143
PCNA	proliferating cell nuclear antigen	2.12209	2.06421e-14	3.19424e-11	439.769	430.91	794.137	932.246
KPNA2	karyopherin subunit alpha 2	2.12153	1.26824e-12	7.94622e-10	323.304	326.728	572.537	737.302
SNORD86	small nucleolar RNA, C/D box 86	2.11924	0.000918018	0.0163445	56.1348	30.914	49.4313	84.6174
H2AC16	NA	2.11742	3.01769e-06	0.000159829	174.461	180.191	324.21	561.096
AL445490.1	NA	2.11169	0.000687051	0.0132472	5.0635	5.97319	20.7259	36.2663
MCM6	minichromosome maintenance complex component 6	2.11148	8.23389e-09	1.15296e-06	330.519	367.788	619.883	844.914
TBX21	T-box 21	2.11056	1.23544e-08	1.60367e-06	438.019	455.148	935.96	1129.08
NCAPH	non-SMC condensin I complex subunit H	2.10958	9.83227e-05	0.00294249	18.0751	20.9062	103.452	120.084
PRAL	p53 regulation associated lncRNA	2.10827	1.29346e-06	7.82133e-05	1624.78	1445.27	4487.74	3967.64
AC015911.5	NA	2.10689	0.000700372	0.0134274	13.8319	12.2375	22.108	38.8337
AC006064.4	NA	2.10609	1.04309e-12	6.826e-10	1558.54	1492.71	2998.52	3211.9
LTA	lymphotoxin alpha	2.10445	3.8705e-09	6.06269e-07	109.822	141.321	285.676	362.566
SEMA7A	semaphorin 7A (John Milton Hagen blood group)	2.10247	2.5503e-08	2.99208e-06	736.364	576.035	1184.42	1362.58
H2BC17	NA	2.09795	5.73948e-09	8.49328e-07	109.09	146.085	280.503	403.618
SLC38A5	solute carrier family 38 member 5	2.09598	3.34644e-10	8.42273e-08	118.636	110.5	195.39	264.699
STIL	STIL, centriolar assembly protein	2.08881	4.4756e-05	0.00157464	49.1474	40.8168	106.867	100.776
GTSE1	G2 and S-phase expressed 1	2.08875	7.90769e-06	0.000361835	12.1246	24.8883	68.2342	84.9469
MYBL2	MYB proto-oncogene like 2	2.08767	0.00132045	0.0216025	293.371	185.169	565.685	637.278
NPM3	nucleophosmin/nucleoplasmin 3	2.08452	0.000125074	0.00356898	50.1054	60.7274	110.763	152.494
AC009630.2	NA	2.08251	9.58479e-05	0.00288013	11.3202	15.7249	34.8322	49.3528
AICDA	activation induced cytidine deaminase	2.08247	8.90304e-05	0.00272533	29.9919	43.1972	112.673	172.574
MTHFD1L	methylenetetrahydrofolate dehydrogenase (NADP+ dependent) 1 like	2.08005	3.56311e-13	2.69043e-10	212.894	260.829	366.024	565.218
LAMP3	lysosomal associated membrane protein 3	2.07225	0.000171135	0.00450767	76.4246	79.4201	226.508	343.14
PYCR1	pyrroline-5-carboxylate reductase 1	2.06703	1.2263e-08	1.60367e-06	54.009	65.5204	130.119	168.15
TK1	thymidine kinase 1	2.06535	8.38885e-08	7.89249e-06	142.804	162.272	256.501	334.463
IDO1	indoleamine 2,3-dioxygenase 1	2.06386	0.000513024	0.0107146	36.76	54.1635	172.102	212.292
CEP55	centrosomal protein 55	2.06092	5.9932e-05	0.00199196	23.8888	31.4498	83.5503	102.827
CDCA2	cell division cycle associated 2	2.0589	0.00190621	0.0284944	40.6804	28.3157	86.2279	116.335
RGS16	regulator of G protein signaling 16	2.05752	1.76602e-05	0.0007203	53.8064	44.016	67.8455	151.039
GMNN	geminin, DNA replication inhibitor	2.05747	1.58532e-06	9.33689e-05	42.4017	41.2187	93.9327	116.537
MCM2	minichromosome maintenance complex component 2	2.05332	4.6175e-14	5.43905e-11	691.212	683.658	1178.12	1512.13
RPL26L1	ribosomal protein L26 like 1	2.0506	4.32389e-11	1.35457e-08	137.899	142.007	250.341	325.535
PPA1	pyrophosphatase (inorganic) 1	2.05016	4.06814e-07	2.98006e-05	123.747	140.65	269.905	330.54
CD274	CD274 molecule	2.04887	1.32891e-07	1.18587e-05	273.386	228.597	514.096	574.902
BCAR3	BCAR3, NSP family adaptor protein	2.04879	2.36985e-11	8.30802e-09	291.753	320.131	654.136	776.98
SPC25	SPC25, NDC80 kinetochore complex component	2.04826	0.000504378	0.010564	4.01048	8.45163	23.065	37.3976
AC243829.4	NA	2.04745	0.000586567	0.0117954	144.181	123.446	277.545	346.797
GAPDH	glyceraldehyde-3-phosphate dehydrogenase	2.04471	2.26762e-11	8.04542e-09	5292.37	4618.81	9635.56	10787.5
AGRN	agrin	2.0379	1.59982e-07	1.37351e-05	231.326	180.848	375.791	416.068
IFI44L	interferon induced protein 44 like	2.03572	6.11278e-05	0.00202713	2271.53	2653.42	8968.75	9437.37
TNFSF13B	TNF superfamily member 13b	2.03176	2.05488e-06	0.000117044	42.2053	69.6872	137.059	166.556
ENO1	enolase 1	2.02212	1.26551e-15	5.2716e-12	2593.24	3125.13	5221.7	6587.46
LGALS3BP	galectin 3 binding protein	2.01326	4.14245e-05	0.00147149	267.546	261.208	491.859	679.104
GINS2	GINS complex subunit 2	2.01309	7.75133e-05	0.00244391	46.9987	47.5497	103.492	116.968
EZH2	enhancer of zeste 2 polycomb repressive complex 2 subunit	2.01278	2.41744e-14	3.38995e-11	103.487	145.094	255.753	314.224
PRDM1	PR/SET domain 1	2.01189	5.07446e-08	5.31789e-06	214.013	175.556	424.986	404.583
EHD4	EH domain containing 4	2.00978	3.64979e-15	8.95658e-12	457.308	439.029	820.201	935.442
RACGAP1	Rac GTPase activating protein 1	2.0034	8.72425e-09	1.18392e-06	89.0865	82.6291	156.17	206.849
EPOP	elongin BC and polycomb repressive complex 2 associated protein	1.99832	0.000627484	0.01236	43.6941	39.0964	89.536	129.629
HERC5	HECT and RLD domain containing E3 ubiquitin protein ligase 5	1.99328	2.37104e-07	1.89735e-05	379.063	494.46	898.35	1145.3
CDT1	chromatin licensing and DNA replication factor 1	1.99093	5.00375e-08	5.26251e-06	111.631	96.5666	201.812	226.248
AC015911.7	NA	1.98745	0.000548588	0.0112971	57.6637	48.5792	184.743	206.414
PSMC3IP	PSMC3 interacting protein	1.9861	1.0939e-05	0.000477231	149.728	104.519	200.356	247.924
PSMB5	proteasome subunit beta 5	1.98469	1.02487e-08	1.3781e-06	91.7172	106.085	217.467	261.809
BID	BH3 interacting domain death agonist	1.98271	4.57017e-13	3.2825e-10	156.532	159.535	356.014	377.002
CIT	citron rho-interacting serine/threonine kinase	1.9793	3.37791e-05	0.00123722	86.1231	77.7508	154.266	178.935
BATF	basic leucine zipper ATF-like transcription factor	1.97893	5.58651e-05	0.0018887	231.689	170.122	271.648	375.233
ODF3B	outer dense fiber of sperm tails 3B	1.97705	3.79603e-09	5.97783e-07	374.024	374.777	671.289	738.18
C17orf58	chromosome 17 open reading frame 58	1.9752	0.000103539	0.00307981	36.2023	17.8372	51.1725	42.7038
UBALD2	UBA like domain containing 2	1.97098	1.71087e-15	5.2716e-12	1500.11	1351.39	2202.83	2706.29
RNU5A-8P	RNA, U5A small nuclear 8, pseudogene	1.96829	0.000162193	0.00432369	3.26687	1.99106	22.0733	19.5844
HSPE1	heat shock protein family E (Hsp10) member 1	1.96654	7.7791e-10	1.64805e-07	284.895	329.521	541.816	726.315
WARS1	NA	1.96169	6.6e-05	0.00214996	7701.86	6046.45	15628.5	15971.4
AP000781.2	NA	1.95799	0.00357605	0.0443027	36.6056	37.5521	65.3078	83.271
CXCR3	C-X-C motif chemokine receptor 3	1.94957	9.54381e-05	0.00287662	168.35	167.819	284.117	391.253
FBXO6	F-box protein 6	1.9475	3.43483e-07	2.58693e-05	474.101	452.967	756.692	899.219
IFI27	interferon alpha inducible protein 27	1.94522	0.00198875	0.0294296	3.0381	3.21887	7.68835	35.6258
AC023593.1	NA	1.9443	7.40636e-08	7.10432e-06	166.881	134.918	275.909	326.27
CKS2	CDC28 protein kinase regulatory subunit 2	1.94296	6.06241e-09	8.88188e-07	73.2867	98.7119	152.714	218.179
PRRG4	proline rich and Gla domain 4	1.94293	0.0044214	0.05086	8.07489	5.52501	26.6388	33.7245
U62317.2	NA	1.94264	4.76648e-08	5.06727e-06	131.93	112.495	223.188	221.122
IL12RB2	interleukin 12 receptor subunit beta 2	1.94189	0.00311144	0.0404528	26.9612	24.1719	73.7332	95.7182
ACTG1	actin gamma 1	1.93803	1.90795e-13	1.70258e-10	11751.1	11670.8	20581.6	24461.2
SPAG5	sperm associated antigen 5	1.93679	7.01633e-06	0.000326925	134.066	109.372	219.321	258.988
EIF4A1	eukaryotic translation initiation factor 4A1	1.93326	3.08717e-14	4.13232e-11	3032.31	3499.65	5203.88	6930.07
MIR155HG	MIR155 host gene	1.9315	6.787e-09	9.74944e-07	229.893	278.958	571.701	625.301
POLQ	DNA polymerase theta	1.9277	7.8556e-05	0.00247191	35.0588	39.0964	85.4213	96.3692
METTL1	methyltransferase like 1	1.92592	1.84524e-05	0.000745385	54.485	54.4676	93.8221	124.924
TCF19	transcription factor 19	1.92387	1.10403e-07	9.97284e-06	203.787	211.861	346.876	430.592
FEN1	flap structure-specific endonuclease 1	1.92332	7.07982e-11	2.12741e-08	275.902	297.664	478.833	583.74
RAD51	RAD51 recombinase	1.92219	0.00402082	0.0477826	31.25	30.8615	70.7869	92.6734
CENPU	centromere protein U	1.92125	1.26154e-06	7.67946e-05	45.646	54.4676	117.854	133.809
LMNB2	lamin B2	1.91908	3.6013e-11	1.15273e-08	576.369	635.946	962.784	1075.04
TRIM25	tripartite motif containing 25	1.91701	1.57999e-11	5.9685e-09	1187.74	1206.7	1963.69	2394.93
PRDX4	peroxiredoxin 4	1.91621	2.94854e-06	0.000157584	123.612	116.411	196.862	243.934
IFI44	interferon induced protein 44	1.91616	0.000245932	0.00605029	486.955	565.447	1513.1	1628.42
CCNE1	cyclin E1	1.915	0.000630762	0.0124026	49.6611	42.2664	80.1713	78.9196
PPIF	peptidylprolyl isomerase F	1.91234	2.0522e-09	3.75361e-07	314.538	302.573	549.473	602.872
POGLUT3	NA	1.90931	9.23962e-07	5.85136e-05	47.604	61.7423	102.036	124.078
SENP3-EIF4A1	SENP3-EIF4A1 readthrough (NMD candidate)	1.90526	5.432e-15	1.23047e-11	3531.33	3778.61	5744.93	7389.72
AP003392.15	NA	1.90441	0.00128433	0.0211645	48.5016	27.0818	35.773	58.3507
LIMA1	LIM domain and actin binding 1	1.89959	0.000195009	0.00498493	52.9026	44.2487	90.6865	100.194
HMGA1	high mobility group AT-hook 1	1.89944	3.89629e-10	9.32829e-08	1213.62	1080.96	1894.56	2304.47
ISOC2	isochorismatase domain containing 2	1.89882	6.06028e-08	6.1752e-06	152.277	159.87	310.514	363.739
SLC39A14	solute carrier family 39 member 14	1.89456	3.68386e-07	2.74867e-05	184.187	175.965	264.726	350.062
VDAC1	voltage dependent anion channel 1	1.8942	2.3393e-12	1.32477e-09	561.643	643.664	1004.5	1281.54
SECTM1	secreted and transmembrane 1	1.8899	0.000182561	0.00474904	30.6821	18.776	55.4358	58.1656
E2F3P1	E2F transcription factor 3 pseudogene 1	1.88911	0.00365516	0.0449612	24.8287	14.721	47.5842	52.3297
STMN1	stathmin 1	1.88634	1.88441e-06	0.000109022	357.732	349.754	520.328	704.114
MCM7	minichromosome maintenance complex component 7	1.88628	7.99423e-11	2.35414e-08	984.475	872.312	1380.24	1691.69
SRM	spermidine synthase	1.8857	2.35922e-13	1.98498e-10	470.385	516.681	885.656	1054.02
SLC29A1	solute carrier family 29 member 1 (Augustine blood group)	1.88454	0.00124881	0.02073	48.7301	45.5813	97.8734	105.809
AC097263.1	NA	1.88325	7.66609e-07	4.99449e-05	10.2581	13.8125	22.5778	26.0151
NEK2	NIMA related kinase 2	1.88307	0.00013643	0.00381175	3.7865	8.45327	37.5358	34.0591
MKI67	marker of proliferation Ki-67	1.88107	0.000588993	0.0118071	412.445	331.501	1297.36	1680.53
ASF1B	anti-silencing function 1B histone chaperone	1.87857	0.000854658	0.0154686	43.2022	43.6802	86.959	109.531
WDR62	WD repeat domain 62	1.87806	0.0013088	0.0214597	59.4366	43.0591	75.4942	87.4419
SLAMF7	SLAM family member 7	1.87699	4.25171e-06	0.000212932	463.427	451.971	1023.49	1020.15
CPT1A	carnitine palmitoyltransferase 1A	1.87563	2.15156e-14	3.19424e-11	358.941	270.505	689.632	626.873
MLKL	mixed lineage kinase domain like pseudokinase	1.87382	3.92872e-07	2.88598e-05	437.979	366.661	694.611	752.898
H2AC4	NA	1.87172	0.000162367	0.00432369	48.8768	68.6691	139.051	202.397
CHST12	carbohydrate sulfotransferase 12	1.87113	9.05893e-11	2.58997e-08	521.901	494.89	834.825	923.533
COX5A	cytochrome c oxidase subunit 5A	1.869	3.70336e-10	9.01294e-08	252.358	292.051	423.994	558.98
AC119676.1	NA	1.86715	0.000187338	0.00484775	54.7478	66.5232	101.106	133.545
DIAPH3	diaphanous related formin 3	1.86178	0.00182929	0.0276275	13.6169	13.8125	54.7434	59.6536
TOMM20P2	TOMM20 pseudogene 2	1.8595	3.87999e-05	0.00139339	18.3998	17.9632	94.8114	73.6296
NCAPG2	non-SMC condensin II complex subunit G2	1.85759	3.47182e-08	3.87266e-06	198.2	177.205	297.139	376.935
HSPA8	heat shock protein family A (Hsp70) member 8	1.8571	3.83473e-11	1.21425e-08	8820.11	11166.4	16885.4	21742.8
AL354864.1	NA	1.85643	0.0011245	0.0190475	7.14739	9.3907	28.8649	39.4989
RANBP1	RAN binding protein 1	1.85443	8.29671e-11	2.39531e-08	1316.37	1389.51	1992.75	2516.06
ATF3	activating transcription factor 3	1.85222	6.5572e-05	0.00214313	198.859	180.848	357.8	377.178
H2AC17	NA	1.8491	4.91865e-05	0.00169409	280.882	292.051	434.405	643.333
UBE2T	ubiquitin conjugating enzyme E2 T	1.84763	0.00153334	0.0242893	18.9778	17.1673	45.7644	51.069
LMNA	lamin A/C	1.84747	0.00123448	0.0205732	247.19	193.505	376.992	303.057
H2AC12	NA	1.84426	4.90401e-05	0.00169102	205.45	202.856	365.221	477.637
B4GALT5	beta-1,4-galactosyltransferase 5	1.84416	1.54532e-11	5.9685e-09	241.516	256.768	410.431	468.306
BUB1B	BUB1 mitotic checkpoint serine/threonine kinase B	1.84354	0.00243546	0.0340063	64.1568	54.4676	111.997	155.09
HSPD1	heat shock protein family D (Hsp60) member 1	1.84035	3.2417e-07	2.46035e-05	1126.29	1273.51	2196.02	2542.08
AL157871.4	NA	1.83931	0.00242228	0.0338544	690.324	591.345	1380.53	1377.79
STAT2	signal transducer and activator of transcription 2	1.83762	2.06223e-07	1.70108e-05	3141.03	2768.11	4716.45	5559.76
AC015911.3	NA	1.83712	0.00385215	0.0465546	13.1173	16.1931	87.1831	90.2836
EIF5A	eukaryotic translation initiation factor 5A	1.83273	7.39279e-13	5.1834e-10	1760.75	2224.02	3311.29	4167.78
CCNA2	cyclin A2	1.8301	0.00026698	0.00644427	107.474	125.128	232.705	259.898
BHLHE40	basic helix-loop-helix family member e40	1.82959	2.71527e-05	0.001016	1349.4	1248.97	1999.56	2551.39
H2BC11	NA	1.82863	6.21159e-06	0.00029361	272.782	284.333	492.37	609.528
GINS1	GINS complex subunit 1	1.82669	0.000117975	0.003406	20.2493	26.8794	58.9681	89.2121
MIR7703	microRNA 7703	1.82508	8.38393e-07	5.36717e-05	460.735	469.535	834.075	951.421
SLCO4A1	solute carrier organic anion transporter family member 4A1	1.82463	1.65624e-09	3.14664e-07	231.269	180.082	362.001	337.984
SRGN	serglycin	1.82256	7.15235e-08	6.95759e-06	296.155	262.033	544.417	598.56
EIF4A1P10	eukaryotic translation initiation factor 4A1 pseudogene 10	1.82172	3.18492e-05	0.00117091	6.95079	10.3298	18.2538	23.95
DDIT4-AS1	DDIT4 antisense RNA 1	1.82126	8.34233e-05	0.00259414	152.365	156.651	218.866	332.866
DPP3	dipeptidyl peptidase 3	1.8208	2.55705e-07	2.01759e-05	283.764	222.102	365.981	453.317
MIR155	microRNA 155	1.82071	1.29017e-06	7.81747e-05	15.5907	38.0397	82.1941	87.2354
AIMP2	aminoacyl tRNA synthetase complex interacting multifunctional protein 2	1.8204	1.66959e-05	0.000687834	144.361	128.072	182.511	237.5
BCL2L1	BCL2 like 1	1.81823	1.3879e-07	1.22736e-05	316.85	250.007	403.257	493.906
DDX60	DExD/H-box helicase 60	1.81278	0.00100798	0.0175847	740.72	884.115	2254.03	2340.74
MT2A	metallothionein 2A	1.81165	0.000109488	0.00320816	181.877	125.128	307.294	332.032
BOLA3	bolA family member 3	1.81115	0.0036671	0.0450375	33.0475	28.8704	58.5477	84.0909
CHMP5	charged multivesicular body protein 5	1.8111	2.91733e-08	3.32983e-06	467.246	542.545	825.822	1031.64
CREM	cAMP responsive element modulator	1.81101	1.38958e-11	5.62332e-09	244.51	260.268	472.888	473.166
CCDC51	coiled-coil domain containing 51	1.81082	0.000267805	0.0064589	97.2594	89.1862	105.976	179.989
ANKRD33B	ankyrin repeat domain 33B	1.80958	2.99148e-07	2.31215e-05	534.344	563.813	876.765	1027.38
C1QBP	complement C1q binding protein	1.80943	9.50382e-11	2.69104e-08	660.533	739.776	1104.84	1386.23
CD83	CD83 molecule	1.80906	3.334e-11	1.09089e-08	3752.24	3880.07	6636.51	7127.99
H4C1	NA	1.80824	0.000250131	0.00611782	51.7704	66.5232	107.591	128.951
LDLR	low density lipoprotein receptor	1.8067	9.40014e-07	5.92752e-05	133.237	129.659	249.112	244.133
CCDC34	coiled-coil domain containing 34	1.80601	0.000242893	0.00599055	52.7569	67.6962	90.1768	160.383
ZCCHC2	zinc finger CCHC-type containing 2	1.80213	6.76769e-08	6.64058e-06	1142.3	1176.21	1838.94	2256.89
POMP	proteasome maturation protein	1.80085	2.96845e-07	2.30039e-05	385.637	396.617	660.386	799.045
XBP1	X-box binding protein 1	1.79889	1.8026e-07	1.51665e-05	949.699	912.917	1565.35	1915.08
BLVRA	biliverdin reductase A	1.79704	0.0014373	0.023154	111.059	103.959	190.043	226.388
AHCY	adenosylhomocysteinase	1.79645	1.52735e-15	5.2716e-12	415.511	422.492	622.206	833.83
PSMA2	proteasome subunit alpha 2	1.79454	4.11517e-09	6.34469e-07	361.102	414.376	589.018	798.515
NABP2	nucleic acid binding protein 2	1.79445	1.16012e-06	7.14709e-05	176.154	146.495	238.283	289.449
AC011446.1	NA	1.79192	0.000364301	0.00817615	21.9689	25.5532	39.4727	49.6326
CHEK1	checkpoint kinase 1	1.7912	5.92457e-06	0.000283225	68.9956	75.9689	173.269	152.142
NAMPT	nicotinamide phosphoribosyltransferase	1.79034	3.87656e-07	2.86108e-05	393.182	567.426	1071.48	1202.13
RGL1	ral guanine nucleotide dissociation stimulator like 1	1.7891	0.00405285	0.0479927	53.5018	28.9698	127.883	103.904
EBNA1BP2	EBNA1 binding protein 2	1.78581	2.41296e-09	4.2549e-07	575.178	582.695	873.737	1139.23
TRIB1	tribbles pseudokinase 1	1.78362	1.78976e-07	1.51017e-05	261.312	303.319	445.245	582.102
OR2I1P	olfactory receptor family 2 subfamily I member 1 pseudogene	1.78329	0.000774639	0.0144601	31.1113	29.0639	109.131	89.9104
PRDX1	peroxiredoxin 1	1.78298	6.26912e-12	2.93037e-09	935.729	1093.08	1583.01	1986.18
HSPA5	heat shock protein family A (Hsp70) member 5	1.78058	2.65433e-13	2.17125e-10	2336.61	2521.22	3565.47	4379.61
AC016876.3	NA	1.77842	8.2961e-11	2.39531e-08	3673.17	4399.29	6485.82	8080.31
HAPLN3	hyaluronan and proteoglycan link protein 3	1.77808	0.001021	0.0177278	307.064	347.641	748.719	874.57
AC093512.1	NA	1.77682	3.00346e-10	7.75842e-08	238.455	235.536	414.444	472.052
AC005841.1	NA	1.77643	3.0119e-06	0.00015981	218.269	230.669	374.185	452.874
HSPE1-MOB4	HSPE1-MOB4 readthrough	1.77565	4.51047e-08	4.88324e-06	366.724	430.07	645.375	836.652
IFITM2	interferon induced transmembrane protein 2	1.77456	4.49997e-09	6.90183e-07	526.292	521.542	934.018	1037.75
TRAF4	TNF receptor associated factor 4	1.7743	7.88428e-08	7.5138e-06	717.412	644.202	1033.81	1053.23
HASPIN	histone H3 associated protein kinase	1.77419	6.08716e-08	6.1812e-06	46.4169	74.6358	95.9206	120.351
CCDC86	coiled-coil domain containing 86	1.7732	6.60113e-08	6.54512e-06	291.551	263.129	421.582	584.478
AC015912.1	NA	1.76973	0.00231036	0.0327094	58.824	63.3002	90.6992	132.408
SEC61B	Sec61 translocon beta subunit	1.7697	1.33754e-06	8.07131e-05	239.326	239.862	409.549	516.099
ALYREF	Aly/REF export factor	1.76939	8.76775e-10	1.80554e-07	463.519	428.677	645.367	718.317
BOP1	block of proliferation 1	1.76699	4.24593e-08	4.64811e-06	261.167	310.606	449.441	523.292
HSP90AB1	heat shock protein 90 alpha family class B member 1	1.76688	2.59007e-11	8.76694e-09	17631.4	20914.5	31149.3	36079.5
AC105105.1	NA	1.76621	0.0006468	0.012613	0.48599	2.05808	11.7655	13.3851
CHAC1	ChaC glutathione specific gamma-glutamylcyclotransferase 1	1.76421	5.59522e-05	0.0018887	21.1871	32.1887	69.8143	53.361
STX11	syntaxin 11	1.76415	0.00120952	0.0202144	184.171	174.349	260.907	277.924
AL121594.1	NA	1.76341	1.41554e-09	2.76058e-07	625.683	688.401	922.789	1210.28
PRC1	protein regulator of cytokinesis 1	1.76172	0.00120403	0.0201571	153.016	136.905	187.614	229.188
DDIT4	DNA damage inducible transcript 4	1.76117	0.000159289	0.00426819	258.909	234.063	382.45	485.568
RCC1	regulator of chromosome condensation 1	1.76073	4.84569e-08	5.13295e-06	479.358	411.613	736.119	821.811
MTCL1	microtubule crosslinking factor 1	1.75997	0.00335248	0.0425534	156.46	131.432	193.266	263.932
PELO	pelota mRNA surveillance and ribosome rescue factor	1.75955	2.57483e-05	0.000975852	89.0532	82.6175	151.923	155.887
SLC25A20	solute carrier family 25 member 20	1.75727	0.00112414	0.0190475	79.8708	64.7723	119.439	133.469
BCL2A1	BCL2 related protein A1	1.7565	1.51139e-07	1.3129e-05	277.412	338.732	632.716	672.685
COQ3	coenzyme Q3, methyltransferase	1.75609	1.42729e-05	0.000603027	18.7592	30.8712	48.6643	63.8474
AC012640.6	NA	1.75563	3.67744e-12	1.92317e-09	214.062	227.19	357.426	490.879
POP1	POP1 homolog, ribonuclease P/MRP subunit	1.75401	0.000118221	0.00340976	142.15	116.256	151.587	203.752
PSMC3	proteasome 26S subunit, ATPase 3	1.7507	7.50049e-11	2.23105e-08	660.023	664.159	1013.56	1222.87
GBP1P1	guanylate binding protein 1 pseudogene 1	1.75022	0.00434338	0.0502965	65.0079	44.3797	130.361	138.273
CCT5	chaperonin containing TCP1 subunit 5	1.74925	8.13861e-13	5.44695e-10	1540.88	1761.1	2521.67	3247.88
PKM	pyruvate kinase M1/2	1.74878	1.1176e-09	2.25419e-07	4571.8	4437.96	7453.52	7861.24
PSMD14	proteasome 26S subunit, non-ATPase 14	1.7486	7.15284e-09	1.02251e-06	229.679	276.941	451.646	534.647
AC073548.1	NA	1.74817	8.44563e-09	1.16161e-06	310.697	300.308	523.472	565.669
ICAM1	intercellular adhesion molecule 1	1.74618	2.28206e-05	0.000885404	590.91	561.086	1059.3	1074.09
NAPA	NSF attachment protein alpha	1.74598	2.80899e-10	7.32029e-08	808.043	742.831	1245.51	1460.36
PHB	prohibitin	1.7442	3.2356e-10	8.28538e-08	503.994	597.672	920.528	1091.27
PDGFA	platelet derived growth factor subunit A	1.74407	0.000130727	0.00370158	61.6478	52.4163	120.072	109.223
FASN	fatty acid synthase	1.74366	9.91552e-10	2.02772e-07	1057.05	943.628	1506.4	1588.17
PSMA6	proteasome subunit alpha 6	1.74342	8.26113e-09	1.15296e-06	537.848	571.885	832.529	1034.58
PFKP	phosphofructokinase, platelet	1.74274	7.06402e-10	1.5184e-07	615.64	812.598	1153.23	1409.64
GINS4	GINS complex subunit 4	1.74238	3.41567e-06	0.000177712	93.9376	92.986	160.496	179.904
CTSL	cathepsin L	1.74218	0.00149656	0.023822	81.7946	27.233	131.97	128.651
NME1-NME2	NME1-NME2 readthrough	1.74179	3.68707e-10	9.01294e-08	1113.08	1262.71	1961.86	2150.1
H2AX	NA	1.74171	3.38716e-06	0.000176632	535.668	396.952	780.887	864.075
NOLC1	nucleolar and coiled-body phosphoprotein 1	1.7414	3.05778e-09	5.03047e-07	2123.96	2324.66	3101.42	4112.91
MIR22HG	MIR22 host gene	1.74008	0.00088908	0.0159256	71.9749	53.5846	104.929	87.3925
RRM1	ribonucleotide reductase catalytic subunit M1	1.73896	8.44558e-09	1.16161e-06	283.587	326.796	547.271	614.964
RANGAP1	Ran GTPase activating protein 1	1.73891	1.17659e-13	1.11768e-10	835.8	891.598	1345.22	1565.27
SNRPD1	small nuclear ribonucleoprotein D1 polypeptide	1.73711	1.64642e-06	9.61978e-05	560.874	574.204	826.001	1037.52
AC091180.4	NA	1.73525	6.601e-08	6.54512e-06	218.368	267.922	426.032	518.701
PPP1R14B	protein phosphatase 1 regulatory inhibitor subunit 14B	1.7338	9.27398e-05	0.00281837	427.651	302.877	441.907	631.309
AC064801.2	NA	1.73359	0.00428784	0.049936	57.8321	56.7453	92.1062	111.837
TIMM13	translocase of inner mitochondrial membrane 13	1.73303	4.60517e-08	4.93138e-06	278.863	284.19	375.536	533.791
NACC1	nucleus accumbens associated 1	1.73286	2.17571e-08	2.61512e-06	612.388	520.669	844.83	854.441
MYD88	MYD88, innate immune signal transduction adaptor	1.73276	2.05056e-11	7.50118e-09	823.131	781.098	1261.11	1416.12
AC010132.3	NA	1.7313	5.03588e-09	7.64415e-07	423.02	531.782	644.587	854.078
H3C10	NA	1.73087	3.94183e-06	0.000200829	201.209	221.037	286.152	385.095
STOML2	stomatin like 2	1.73021	2.06734e-09	3.75797e-07	354.727	346.418	516.583	665.07
SIRPA	signal regulatory protein alpha	1.72929	0.00290357	0.0384634	162.132	142.398	318.701	291.762
RHEBL1	RHEB like 1	1.72685	5.42336e-05	0.00184632	57.2384	55.2501	90.4496	108.176
PGAM1	phosphoglycerate mutase 1	1.72681	3.7621e-09	5.95626e-07	378.228	448.985	630.456	769.912
AL590714.1	NA	1.72641	0.00030724	0.00716512	44.011	47.1071	62.0692	109.565
MRPL12	mitochondrial ribosomal protein L12	1.72557	6.15761e-07	4.22679e-05	274.749	269.989	486.391	504.188
DUSP10	dual specificity phosphatase 10	1.72473	5.51463e-10	1.25239e-07	312.589	331.543	629.904	555.637
LGALS9	galectin 9	1.72456	2.68613e-08	3.13894e-06	859.556	920.103	1501.76	1736.43
PNPT1	polyribonucleotide nucleotidyltransferase 1	1.72258	1.45689e-06	8.70604e-05	356.022	348.887	509.789	631.693
GFI1	growth factor independent 1 transcriptional repressor	1.72014	0.00282372	0.0377796	18.6554	17.1673	58.1805	48.8446
PSME2	proteasome activator subunit 2	1.72003	3.7615e-07	2.79719e-05	1846.34	1880.25	3038.16	3501.79
AP000777.2	NA	1.71879	0.00317279	0.0409791	88.0981	91.0638	142.594	188.979
MND1	meiotic nuclear divisions 1	1.7175	0.00104937	0.0181136	8.18353	9.95532	42.181	51.4861
SLC7A5	solute carrier family 7 member 5	1.71737	6.34563e-05	0.00209491	599.477	526.216	835.584	857.439
H2AZ1	NA	1.71737	1.51514e-06	8.99555e-05	442.512	383.14	502.348	760.365
MTFP1	mitochondrial fission process 1	1.71687	0.000433249	0.00936948	90.7415	81.699	136.872	163.27
CXCL8	C-X-C motif chemokine ligand 8	1.71414	0.00228471	0.0324867	163.319	103.298	460.568	370.981
C4orf46	chromosome 4 open reading frame 46	1.71363	0.00287687	0.0381958	83.1335	63.714	108.75	145.647
H3C12	NA	1.71361	0.00191888	0.0286258	30.698	36.4805	79.6653	109.895
AC034102.2	NA	1.71183	2.37799e-08	2.80108e-06	604.97	654.714	948.469	1226.76
DTYMK	deoxythymidylate kinase	1.71155	0.000100187	0.00298917	161.081	125.799	208.982	257.016
BLMH	bleomycin hydrolase	1.71151	0.000189091	0.00488023	161.385	185.227	299.926	330.643
MAD2L1	mitotic arrest deficient 2 like 1	1.71028	0.00320194	0.0412832	42.4059	51.5234	103.949	90.9603
EBI3	Epstein-Barr virus induced 3	1.71022	0.00223	0.0320025	64.9493	60.2296	114.309	110.251
RTCB	RNA 2',3'-cyclic phosphate and 5'-OH ligase	1.70923	8.18672e-10	1.72202e-07	653.764	635.361	910.551	1124.32
IMPDH1P10	inosine monophosphate dehydrogenase 1 pseudogene 10	1.70906	3.38893e-06	0.000176632	177.484	166.704	274.088	334.666
STOM	stomatin	1.70787	2.63469e-06	0.000143148	225.797	240.342	417.353	432.873
DCTPP1	dCTP pyrophosphatase 1	1.70769	7.30563e-05	0.00233693	187.937	148.485	222.407	298.194
AC139530.2	NA	1.70632	1.87e-06	0.000108401	280.062	281.721	479.085	499.928
AL161452.1	NA	1.70558	0.000292124	0.00688198	65.1198	69.4713	98.3834	126.446
KEAP1	kelch like ECH associated protein 1	1.70425	1.00549e-07	9.22423e-06	332.339	280.74	491.234	516.483
MIR4721	microRNA 4721	1.704	1.43674e-05	0.000605279	182.021	128.653	275.714	289.599
SMS	spermine synthase	1.70364	4.20117e-06	0.000211119	601.64	672.743	873.36	1084.89
AC087632.2	NA	1.70306	0.00281789	0.0377285	95.2301	101.522	142.338	186.804
PA2G4	proliferation-associated 2G4	1.70261	4.47139e-10	1.04799e-07	1312.37	1465.59	1961.4	2654.89
NFIL3	nuclear factor, interleukin 3 regulated	1.70245	0.00177787	0.026987	71.2184	81.2453	118.94	140.96
FOXM1	forkhead box M1	1.70224	0.000108553	0.00319028	132.707	122.572	188.53	216.186
SYNGR2	synaptogyrin 2	1.70124	9.84377e-12	4.39211e-09	2718.26	2786.4	4183.72	5228.01
PAICS	phosphoribosylaminoimidazole carboxylase and phosphoribosylaminoimidazolesuccinocarboxamide synthase	1.69968	2.21299e-09	3.97366e-07	480.232	524.163	781.72	900.412
CRYM	crystallin mu	1.69876	0.00427505	0.0498384	12.3736	12.2079	27.404	29.7706
AC124319.2	NA	1.69841	0.000195626	0.00499634	446.438	446.603	680.095	779.158
AC005833.1	NA	1.69808	1.09932e-08	1.45823e-06	307.421	318.254	413.033	548.88
TFDP1	transcription factor Dp-1	1.69795	4.5898e-10	1.06425e-07	351.247	377.227	543.526	618.799
PPIL1	peptidylprolyl isomerase like 1	1.69704	0.000112466	0.0032791	145.867	138.982	194.256	270.858
NUTF2	nuclear transport factor 2	1.69694	7.82346e-08	7.48004e-06	258.219	265.576	389.831	452.939
TRAF1	TNF receptor associated factor 1	1.69685	3.048e-07	2.34968e-05	872.721	1007.27	1437.1	1550.99
IPO4	importin 4	1.6967	2.25945e-08	2.68292e-06	648.088	681.291	996.612	1225.41
ISG20	interferon stimulated exonuclease gene 20	1.69626	1.26086e-06	7.67946e-05	2625.62	2698.89	3899.5	4717.54
AC104389.5	NA	1.69623	7.75194e-07	5.03573e-05	233.057	236.194	317.343	421.862
ARPC5L	actin related protein 2/3 complex subunit 5 like	1.69418	1.34255e-08	1.72643e-06	497.963	464.096	750.547	849.034
RAB29	RAB29, member RAS oncogene family	1.69188	2.0241e-10	5.41869e-08	786.585	775.588	1130.33	1319.03
RAN	RAN, member RAS oncogene family	1.69109	1.43622e-11	5.71537e-09	1754.79	1919.31	2527.33	3163.28
HIGD1A	HIG1 hypoxia inducible domain family member 1A	1.69107	0.000299045	0.00700578	108.528	137.366	190.78	219.204
EPSTI1	epithelial stromal interaction 1	1.69073	0.000320117	0.00739358	4543.63	4883.02	7621.78	9683.94
HYOU1	hypoxia up-regulated 1	1.6899	1.77379e-11	6.61196e-09	1177.77	1250.84	1685.62	2012.52
KNSTRN	kinetochore localized astrin (SPAG5) binding protein	1.68957	3.61415e-06	0.000185417	116.691	122.375	175.708	239.799
TIPIN	TIMELESS interacting protein	1.6894	0.00276836	0.0372589	58.5522	54.4676	84.51	97.8251
TIMM17A	translocase of inner mitochondrial membrane 17A	1.68873	2.52414e-05	0.000960346	159.188	149.141	240.299	291.036
TRIM5	tripartite motif containing 5	1.68779	5.51485e-07	3.87593e-05	603.124	565.313	877.416	1223.27
AL451164.2	NA	1.68736	0.000150576	0.00409055	64.3727	68.1412	109.583	106.393
AL035078.4	NA	1.68454	2.67418e-06	0.000145026	153.83	203.935	225.648	298.944
TBKBP1	TBK1 binding protein 1	1.68436	0.000850648	0.0154393	155.342	170.911	329.719	334.617
SNRPF	small nuclear ribonucleoprotein polypeptide F	1.68352	1.42179e-05	0.000601564	477.935	491.346	728.021	822.858
PTPN7	protein tyrosine phosphatase, non-receptor type 7	1.68264	3.57092e-09	5.74626e-07	367.774	373.324	494.023	623.214
MRPL36	mitochondrial ribosomal protein L36	1.68255	0.00365237	0.0449457	68.3786	43.5095	73.9756	89.6977
CHAF1A	chromatin assembly factor 1 subunit A	1.68245	6.39949e-07	4.31241e-05	321.885	326.178	499.452	552.559
EIF3CL	eukaryotic translation initiation factor 3 subunit C like	1.68239	0.0022545	0.0322284	14.2048	16.8984	21.9801	29.2729
TAF13	TATA-box binding protein associated factor 13	1.68225	0.000763893	0.0143281	38.1196	36.6237	67.8281	67.5917
AL603832.1	NA	1.68185	0.000519119	0.0108033	52.2138	50.7098	76.9559	83.3378
FABP5P7	fatty acid binding protein 5 pseudogene 7	1.68167	0.00414721	0.0488117	4.5612	6.43773	11.7564	16.9015
AC011511.2	NA	1.68125	0.0010636	0.0183162	267.262	247.23	431.668	420.353
SLC7A1	solute carrier family 7 member 1	1.68091	3.25336e-09	5.26401e-07	656.037	661.033	1031.18	1221.95
B3GNT2	UDP-GlcNAc:betaGal beta-1,3-N-acetylglucosaminyltransferase 2	1.6804	0.000115573	0.00334978	517.86	407.87	659.681	803.149
FOS	Fos proto-oncogene, AP-1 transcription factor subunit	1.68033	0.000819171	0.0150486	196.008	192.845	283.589	398.146
BCL2L11	BCL2 like 11	1.67996	3.36375e-14	4.30676e-11	1183.84	1324.09	1855.39	2076.79
TUBB4B	tubulin beta 4B class IVb	1.67894	1.43132e-09	2.77299e-07	1156.51	1108.44	1663.07	1776.73
MSRB1	methionine sulfoxide reductase B1	1.6777	1.18406e-06	7.27936e-05	93.3552	107.517	190.915	203.013
TGM2	transglutaminase 2	1.67621	0.00122276	0.0204242	218.65	171.849	287.912	331.981
ADAR	adenosine deaminase, RNA specific	1.67515	3.23596e-09	5.26401e-07	8673.13	9534.28	12374.6	16096.3
TNF	tumor necrosis factor	1.67469	5.40336e-05	0.00184165	361.188	350.316	641.255	639.062
ATAD3A	ATPase family, AAA domain containing 3A	1.67447	2.57301e-06	0.000140055	258.304	275.749	405.726	458.131
SLC1A4	solute carrier family 1 member 4	1.67421	8.41589e-10	1.75767e-07	433.449	561.564	957.352	904.345
DHCR24	24-dehydrocholesterol reductase	1.6742	2.15197e-07	1.76031e-05	319.942	341.467	485.485	573.792
YBX1P10	Y-box binding protein 1 pseudogene 10	1.67372	0.00139464	0.0225904	35.4662	26.8794	44.3575	53.5809
ADSL	adenylosuccinate lyase	1.67335	6.6246e-09	9.56281e-07	671.649	705.04	996.371	1178.11
UQCRQ	ubiquinol-cytochrome c reductase complex III subunit VII	1.67325	0.000105122	0.00311745	252.072	267.922	388.957	478.604
RCN1	reticulocalbin 1	1.67311	1.6307e-05	0.00067394	249.908	260.987	344.231	426.113
PRMT1	protein arginine methyltransferase 1	1.67251	4.00228e-09	6.23593e-07	1133.87	1056.45	1663.64	1828.94
AC015911.8	NA	1.67241	0.00206532	0.0302735	31.6678	36.361	139.28	128.963
AP003392.3	NA	1.67231	0.000339458	0.00774311	86.0377	96.6437	124.865	163.567
MRTO4	MRT4 homolog, ribosome maturation factor	1.67106	1.49423e-08	1.88044e-06	387.417	427.947	620.385	733.486
ARID5A	AT-rich interaction domain 5A	1.67042	2.78629e-07	2.17641e-05	723.355	770.304	1132.95	1441.22
DTX3L	deltex E3 ubiquitin ligase 3L	1.66999	7.82638e-06	0.000359342	5747.81	6564.12	9168.37	11306.8
HMGB2	high mobility group box 2	1.66958	2.21935e-06	0.000123779	1175.62	1206.7	1588.64	1998.93
RECQL4	RecQ like helicase 4	1.66945	0.00354304	0.044042	117.905	87.4683	159.457	161.406
TPI1	triosephosphate isomerase 1	1.6692	5.62518e-07	3.93469e-05	1910.93	2031.82	2869.1	3202.47
GGCT	gamma-glutamylcyclotransferase	1.66904	6.2599e-08	6.29152e-06	80.332	120.459	161.281	193.243
AC015688.4	NA	1.66828	6.60667e-07	4.44185e-05	339.621	356.094	562.513	685.918
PIGX	phosphatidylinositol glycan anchor biosynthesis class X	1.66785	7.77923e-07	5.03573e-05	133.053	125.536	191.655	213.474
LRRC59	leucine rich repeat containing 59	1.66716	6.08935e-10	1.34826e-07	757.34	828.751	1209.87	1433.98
MRPL17	mitochondrial ribosomal protein L17	1.66675	0.000122336	0.00351126	139.736	154.628	202.221	281.224
GLA	galactosidase alpha	1.66461	0.000161719	0.00431759	76.9656	88.9888	173.924	159.803
AL136295.4	NA	1.66407	5.95094e-08	6.11061e-06	685.456	705.212	1038.91	1258.38
YWHAE	tyrosine 3-monooxygenase/tryptophan 5-monooxygenase activation protein epsilon	1.66351	7.62585e-09	1.07964e-06	1453.2	1621.77	2202.38	2718.12
PML	promyelocytic leukemia	1.66328	3.71203e-08	4.09407e-06	2168	2304.62	2898.01	3742.56
BCAR3-AS1	NA	1.66236	0.00279597	0.0375505	59.6948	64.6468	116.061	122.817
RGS10	regulator of G protein signaling 10	1.66188	0.000422885	0.00918366	328.189	338.065	636.833	671.672
CTPS1	CTP synthase 1	1.65965	1.7459e-05	0.000714075	270.906	297.364	410.342	495.838
SNX8	sorting nexin 8	1.65933	1.06537e-08	1.42605e-06	989.95	975.693	1384.88	1537.46
AC093503.2	NA	1.65895	3.47524e-05	0.00126501	216.497	170.236	266.068	276.779
AARS1	NA	1.65852	5.16667e-12	2.57878e-09	1721.47	1566.51	2469.87	2822.43
PDIA6	protein disulfide isomerase family A member 6	1.65615	1.45692e-09	2.80415e-07	1477.51	1580.35	2360.29	2648.94
LRR1	leucine rich repeat protein 1	1.65593	0.000413527	0.00903882	52.4932	62.847	88.89	120.694
THOP1	thimet oligopeptidase 1	1.65532	1.1395e-06	7.03477e-05	360.649	306.137	479.568	512.76
AL035458.2	NA	1.6553	0.00055853	0.0114458	56.9123	50.4289	95.9909	101.912
CYTOR	cytoskeleton regulator RNA	1.65505	0.00251213	0.0348457	98.7014	84.6202	181.662	176.431
IFI30	IFI30, lysosomal thiol reductase	1.65404	4.87058e-07	3.48464e-05	2028.23	2064.42	3451	3700.93
AC093512.2	NA	1.65386	1.15984e-11	4.94999e-09	2798.01	3188.14	4542.99	5285.98
TNFRSF18	TNF receptor superfamily member 18	1.65381	0.000451945	0.0096496	64.9877	42.1282	93.8418	79.7037
TMCC3	transmembrane and coiled-coil domain family 3	1.65326	1.3505e-07	1.2015e-05	178.963	255.354	264.179	419.289
HNRNPAB	heterogeneous nuclear ribonucleoprotein A/B	1.65248	6.47457e-09	9.39227e-07	1174.27	1262.11	1741.7	2222.4
ENDOD1	endonuclease domain containing 1	1.6523	1.60803e-05	0.00066883	571.932	543.721	837.517	992.228
MFSD2A	major facilitator superfamily domain containing 2A	1.65216	0.00079755	0.0147462	52.98	46.3067	90.6061	88.2029
C12orf75	chromosome 12 open reading frame 75	1.65179	0.00383178	0.0463973	138.06	162.459	188.992	273.586
ACTB	actin beta	1.64791	4.48409e-10	1.04799e-07	49621.2	54220.7	78244.8	93201.5
TTLL12	tubulin tyrosine ligase like 12	1.64746	9.036e-06	0.000405628	334.266	314.376	450.725	565.905
SLC1A5	solute carrier family 1 member 5	1.6474	4.15467e-06	0.00020914	717.855	587.502	862.293	1035.19
PTGER4	prostaglandin E receptor 4	1.64655	0.00165	0.0256002	262.395	222.569	305.185	397.825
MTHFD1	methylenetetrahydrofolate dehydrogenase, cyclohydrolase and formyltetrahydrofolate synthetase 1	1.6464	1.57226e-07	1.35777e-05	681.975	810.105	1087.95	1326.03
PSMB2	proteasome subunit beta 2	1.64499	2.50171e-11	8.66708e-09	402.866	388.489	595.697	674.767
TALDO1	transaldolase 1	1.64371	2.20181e-11	7.90717e-09	1594.99	1578.58	2689.4	2897.77
DTNB-AS1	NA	1.64328	5.5459e-05	0.00187935	52.7651	69.1886	139.722	115.389
ZNFX1	zinc finger NFX1-type containing 1	1.64234	8.02225e-09	1.13033e-06	4463.09	4544.36	5862.75	7738.73
RNF213	ring finger protein 213	1.64215	2.3787e-06	0.000131669	19309.8	22167.6	33405.8	34668.1
ALDOA	aldolase, fructose-bisphosphate A	1.64193	3.11949e-11	1.03217e-08	2878.57	3282.99	4635.81	5350.39
AC092718.3	NA	1.64085	0.000578758	0.0116815	36.8699	34.8697	79.0152	52.8139
AC092718.8	NA	1.63894	0.000440695	0.00948654	39.0091	32.8581	74.9302	59.8562
BATF2	basic leucine zipper ATF-like transcription factor 2	1.63881	8.16637e-06	0.000372265	84.0133	103.298	162.163	185.07
NOP16	NOP16 nucleolar protein	1.63821	1.83654e-05	0.00074289	467.992	422.663	598.253	697.031
GART	phosphoribosylglycinamide formyltransferase, phosphoribosylglycinamide synthetase, phosphoribosylaminoimidazole synthetase	1.63819	2.04489e-12	1.18074e-09	643.277	713.489	985.124	1203.65
TNFRSF4	TNF receptor superfamily member 4	1.63783	0.000308073	0.00717731	21.8799	12.2305	47.3862	24.9106
U62317.1	NA	1.63762	0.00313916	0.0406795	52.9452	54.5595	130.934	115.392
RNASEH2A	ribonuclease H2 subunit A	1.63708	2.33564e-09	4.16847e-07	170.265	187.814	251.846	328.954
GARS1	NA	1.63686	6.31634e-07	4.27595e-05	1091.31	1077.58	1519.96	1699.75
AC136475.1	NA	1.63653	2.02827e-06	0.000115978	56.9279	114.442	107.986	182.956
RUNX3	runt related transcription factor 3	1.63605	1.69574e-08	2.08068e-06	2729.35	2789.62	4551.72	4678
MCM3	minichromosome maintenance complex component 3	1.63356	1.6856e-09	3.18189e-07	1661.81	1696.99	2362.44	2765.95
TIMM8B	translocase of inner mitochondrial membrane 8 homolog B	1.63272	0.00348709	0.0436412	158.349	124.926	194.334	253.094
MIR4435-2HG	MIR4435-2 host gene	1.63221	1.40771e-10	3.83835e-08	326.366	381.262	548.13	593.071
MRPL11	mitochondrial ribosomal protein L11	1.63095	1.82742e-07	1.53316e-05	200.553	232.465	298.725	370.734
PNP	purine nucleoside phosphorylase	1.62911	4.57766e-07	3.28788e-05	485.059	539.696	739.935	848.33
PSMD2	proteasome 26S subunit, non-ATPase 2	1.6289	1.29883e-12	7.96832e-10	1291.89	1286.82	1742.73	2058.48
PRMT5	protein arginine methyltransferase 5	1.62689	2.97328e-06	0.000158331	295.294	323.338	476.74	594.534
EIF3I	eukaryotic translation initiation factor 3 subunit I	1.62668	7.15889e-08	6.95759e-06	909.556	1033.18	1261.59	1584.45
YARS1	NA	1.62562	4.40806e-12	2.23808e-09	638.862	660.239	976.55	1031.24
CFAP57	cilia and flagella associated protein 57	1.62479	0.00183741	0.027705	61.1912	55.4984	74.4724	113.34
IL15RA	interleukin 15 receptor subunit alpha	1.62324	0.00046419	0.00986254	266.009	244.002	369.547	407.089
IFIH1	interferon induced with helicase C domain 1	1.62306	0.000137159	0.00382487	873.248	1083.27	1448.68	2043.39
ATP6V1C2	ATPase H+ transporting V1 subunit C2	1.62281	4.65652e-09	7.10494e-07	327.23	317.688	520.037	569.859
AC008894.2	NA	1.62181	6.65184e-11	2.01942e-08	1262.2	1183.23	1666.25	1963.05
PSMA4	proteasome subunit alpha 4	1.62146	1.16697e-07	1.04771e-05	842.831	1003.76	1489.45	1647.84
HSH2D	hematopoietic SH2 domain containing	1.62109	1.65121e-07	1.41351e-05	1158.82	1027.99	1615.61	1698.25
IL4I1	interleukin 4 induced 1	1.62108	1.26218e-06	7.67946e-05	289.731	292.947	404.495	506.793
CABLES1	Cdk5 and Abl enzyme substrate 1	1.62078	2.34782e-05	0.000904955	226.815	247.258	407.681	350.892
LCP1	lymphocyte cytosolic protein 1	1.61949	5.95539e-08	6.11061e-06	10167.2	10803.9	15280.8	18420.9
AHSA1	activator of HSP90 ATPase activity 1	1.61866	2.82875e-09	4.74487e-07	979.598	1033.41	1387	1587.75
NDUFA9	NADH:ubiquinone oxidoreductase subunit A9	1.61855	1.71165e-07	1.45258e-05	409.644	397.217	520.437	661.412
CASP3	caspase 3	1.61829	3.95524e-05	0.00141868	348.531	351.831	488.024	517.357
AC010197.2	NA	1.61818	5.43714e-06	0.00026084	987.543	1143.46	1637.06	2087.31
AC005832.4	NA	1.618	3.848e-07	2.84713e-05	300.86	291.784	399.592	492.399
ATP5F1B	ATP synthase F1 subunit beta	1.6172	7.3849e-10	1.57587e-07	1175.19	1312.15	1837.56	2144.23
MRPS24	mitochondrial ribosomal protein S24	1.61681	0.000280325	0.00668422	158.589	135.192	185.654	238.299
CCT7	chaperonin containing TCP1 subunit 7	1.61639	3.32586e-10	8.42273e-08	1160.08	1252.72	1803.41	2179.93
EGR2	early growth response 2	1.61579	3.68674e-07	2.74867e-05	452.019	462.029	701.746	738.499
SLFN13	schlafen family member 13	1.61546	2.51686e-05	0.000960059	219.127	246.892	388.984	421.86
CCT3	chaperonin containing TCP1 subunit 3	1.61541	5.59131e-10	1.25689e-07	1691.33	1804.89	2498.04	2889.85
RNU5E-6P	RNA, U5E small nuclear 6, pseudogene	1.61446	1.30237e-05	0.000555025	73.3426	109.81	126.399	219.319
SRD5A3	steroid 5 alpha-reductase 3	1.61435	0.00150606	0.0239474	29.1854	31.3585	38.6522	73.9217
NFKB2	nuclear factor kappa B subunit 2	1.61261	2.35001e-06	0.000130326	1946.04	1603.24	2429.14	2962.05
TRAFD1	TRAF-type zinc finger domain containing 1	1.61218	3.1894e-05	0.00117109	1914.99	2003.51	2598.72	3248.92
GAR1	GAR1 ribonucleoprotein	1.6121	0.00270592	0.0366831	45.9842	51.5234	57.4898	93.8523
ACAT2	acetyl-CoA acetyltransferase 2	1.61139	2.29115e-07	1.85322e-05	374.951	439.359	572.221	703.2
GOT2	glutamic-oxaloacetic transaminase 2	1.61081	1.40015e-08	1.77722e-06	408.712	427.947	643.593	688.68
PRXL2C	peroxiredoxin like 2C	1.61075	9.59746e-06	0.000425002	118.285	131.973	185.089	236.193
PSMC2	proteasome 26S subunit, ATPase 2	1.61028	4.31217e-07	3.11238e-05	483.03	529.02	676.219	872.894
TOMM40	translocase of outer mitochondrial membrane 40	1.60987	5.1939e-09	7.80357e-07	453.57	474.015	731.281	787.656
U62317.4	NA	1.60914	0.0043876	0.0506095	48.4674	51.797	114.696	109.47
BAG1	BCL2 associated athanogene 1	1.60801	3.6876e-08	4.08242e-06	808.632	811.154	1085.39	1265.77
TRIM22	tripartite motif containing 22	1.60745	9.31949e-06	0.00041519	7584.47	7911.12	12056.5	13052.8
DRAM1	DNA damage regulated autophagy modulator 1	1.60689	0.000284099	0.00675233	153.075	163.403	218.426	275.792
H4C8	NA	1.60673	3.67911e-07	2.74867e-05	235.576	244.634	327.098	387.828
RRP12	ribosomal RNA processing 12 homolog	1.60557	1.26132e-05	0.000539876	481.468	448.197	581.48	700.724
TEDC1	tubulin epsilon and delta complex 1	1.6048	0.00257231	0.0354242	122.439	87.9567	118.494	153.101
MMACHC	metabolism of cobalamin associated C	1.60374	2.28977e-07	1.85322e-05	375.601	386.264	588.865	677.673
COA6	cytochrome c oxidase assembly factor 6	1.60365	0.000493266	0.0103607	153.279	146.343	203.816	229.102
SLC25A5	solute carrier family 25 member 5	1.6035	9.28609e-07	5.86817e-05	967.855	1034.85	1313.83	1622.2
CCL2	C-C motif chemokine ligand 2	1.60343	0.00390736	0.0468502	14.0617	8.44922	73.1828	87.1031
ILF2	interleukin enhancer binding factor 2	1.60321	1.39453e-07	1.22953e-05	877.826	907.483	1274.47	1574.94
CCT6A	chaperonin containing TCP1 subunit 6A	1.60313	3.05808e-08	3.45036e-06	926.933	1125.53	1625.53	1830.93
LDHB	lactate dehydrogenase B	1.60302	5.3871e-06	0.000259215	1023.64	1221.92	1704.19	2169.94
PSMD1	proteasome 26S subunit, non-ATPase 1	1.60241	4.22442e-05	0.0014952	722.519	819.441	1165.53	1363.25
CCT2	chaperonin containing TCP1 subunit 2	1.60219	7.11994e-06	0.000331229	754.425	825.289	1093.66	1368.07
ZDHHC12	zinc finger DHHC-type containing 12	1.602	2.02053e-05	0.000805151	176.523	169.366	271.388	285.315
CISD2	CDGSH iron sulfur domain 2	1.60152	2.81051e-05	0.00104765	129.309	151.185	190.823	242.898
DESI1	desumoylating isopeptidase 1	1.60148	4.49212e-08	4.88133e-06	350.747	344.2	434.848	540.323
AC008569.1	NA	1.60069	1.55433e-05	0.000649918	165.296	152.129	195.105	263.083
RRP1	ribosomal RNA processing 1	1.60023	1.58798e-08	1.97312e-06	506.422	488.806	674.554	810.437
H2AZ1-DT	NA	1.59942	0.00035176	0.00796206	135.984	141.321	192.978	241.793
NUCB1-AS1	NUCB1 antisense RNA 1	1.59942	1.05173e-07	9.58869e-06	521.565	495.658	736.483	894.998
FKBP4	FK506 binding protein 4	1.59862	2.91554e-07	2.27134e-05	1150.67	1118.79	1588.76	1982.46
RRS1	ribosome biogenesis regulator homolog	1.59841	1.43712e-06	8.63683e-05	242.338	229.288	328.493	406.042
FERMT3	fermitin family member 3	1.5974	2.3641e-07	1.89695e-05	1459.1	1467.84	2061.36	2385.27
AC007192.1	NA	1.59637	2.41081e-07	1.92394e-05	2459.39	2299.13	3782.6	4195.52
CALR	calreticulin	1.59553	5.17945e-09	7.80357e-07	9121.39	10141.6	13220.3	15653.7
ATF5	activating transcription factor 5	1.59535	2.27226e-07	1.84844e-05	333.568	341.2	503.815	536.098
GSN-AS1	GSN antisense RNA 1	1.5935	6.97779e-07	4.60722e-05	99.8138	111.5	214.873	202.317
RAB8A	RAB8A, member RAS oncogene family	1.59296	5.02383e-10	1.15579e-07	2207.36	2133.57	2985.92	3650.36
ATIC	5-aminoimidazole-4-carboxamide ribonucleotide formyltransferase/IMP cyclohydrolase	1.59269	2.537e-11	8.68715e-09	545.032	651.628	840.734	1104.24
SLC25A19	solute carrier family 25 member 19	1.59266	7.79143e-06	0.000358908	247.996	229.476	284.697	364.292
COX7A2	cytochrome c oxidase subunit 7A2	1.59197	1.85545e-05	0.000747458	274.109	210.299	291.965	406.156
AC124319.3	NA	1.591	0.000282269	0.00671968	584.484	633.995	946.24	1002.56
CDK5R1	cyclin dependent kinase 5 regulatory subunit 1	1.58789	0.000980471	0.0172067	56.1632	61.2396	75.3064	106.529
HIVEP3	human immunodeficiency virus type I enhancer binding protein 3	1.58766	6.00406e-08	6.13915e-06	914.799	956.706	1414.1	1469.18
WSB2	WD repeat and SOCS box containing 2	1.58736	8.01496e-07	5.16465e-05	246.361	273.81	392.667	465.195
APOL1	apolipoprotein L1	1.5871	4.01918e-06	0.000203748	474.465	535.1	758.042	850.11
PHF19	PHD finger protein 19	1.58679	2.14303e-05	0.000842563	713.978	616.462	857.338	1004.94
NUDT1	nudix hydrolase 1	1.58639	0.000135779	0.00379893	126.616	122.931	155.736	210.029
MANF	mesencephalic astrocyte derived neurotrophic factor	1.58629	1.58341e-07	1.3634e-05	264.642	313.544	352.015	453.674
KARS1	NA	1.58571	5.02568e-11	1.54163e-08	1401.25	1637.14	2089.24	2512.27
SDF2L1	stromal cell derived factor 2 like 1	1.58512	0.00215415	0.0313003	126.333	152.086	230.56	276.765
PGAP1	post-GPI attachment to proteins 1	1.58427	0.00352248	0.0439232	71.2746	49.7766	148.023	131.257
NUCB1	nucleobindin 1	1.58363	7.25496e-08	6.98183e-06	1358.66	1475.31	2074.37	2333.46
CENPN	centromere protein N	1.58354	0.00124322	0.0206721	99.0167	94.2142	159.689	184.288
CCDC9	coiled-coil domain containing 9	1.58323	1.85211e-06	0.000107576	917.673	919.223	1220.7	1559.44
MRPS2	mitochondrial ribosomal protein S2	1.58307	7.40936e-06	0.000343251	190.657	207.105	280.263	312.303
NETO2	neuropilin and tolloid like 2	1.58261	0.00295803	0.0390269	41.5487	55.9397	77.9626	96.881
TUBBP1	tubulin beta pseudogene 1	1.5821	0.00232488	0.0328833	5.52503	5.14519	10.6406	13.561
TSFM	Ts translation elongation factor, mitochondrial	1.58196	0.000533721	0.0110295	198.378	155.013	221.866	257.637
H4C11	NA	1.58037	0.00123657	0.0205964	73.392	67.5937	107.528	109.631
DNMT1	DNA methyltransferase 1	1.58031	1.63288e-08	2.01192e-06	1848.58	1690.71	2317	2614.46
H4C4	NA	1.57949	0.000595793	0.0119191	217.632	224.374	348.736	451.662
RNF213-AS1	NA	1.57936	4.50282e-05	0.00158233	900.477	1027.39	1552.42	1638.85
AC092069.1	NA	1.57867	9.4689e-06	0.00042084	348	387.162	499.323	578.136
NOC4L	nucleolar complex associated 4 homolog	1.5784	5.44232e-07	3.8341e-05	152.477	167.822	274.459	264.772
G6PD	glucose-6-phosphate dehydrogenase	1.57784	6.91075e-10	1.49638e-07	623.801	620.725	880.635	943.369
NFKB1	nuclear factor kappa B subunit 1	1.57771	4.09324e-09	6.3441e-07	1742.96	1789.34	2876.01	2884.88
AC011511.5	NA	1.57764	9.04654e-05	0.00276065	64.3918	73.2265	121.232	117.765
PCK2	phosphoenolpyruvate carboxykinase 2, mitochondrial	1.57629	1.0418e-09	2.11579e-07	523.974	525.16	687.512	832.162
ATP5MC3	ATP synthase membrane subunit c locus 3	1.57539	8.77565e-08	8.17802e-06	176.716	232.519	325.286	356.101
GPATCH4	G-patch domain containing 4	1.57536	4.28872e-07	3.10373e-05	1070.73	1256.25	1515.18	1968.11
H4C9	NA	1.5747	3.3992e-11	1.1e-08	197.264	326.806	485.28	603.992
PES1	pescadillo ribosomal biogenesis factor 1	1.57378	2.8329e-08	3.2715e-06	995.397	1045.31	1233.1	1593.87
UBE2S	ubiquitin conjugating enzyme E2 S	1.57251	1.68333e-07	1.43683e-05	214.769	283.847	416.32	431.395
PGD	phosphogluconate dehydrogenase	1.57148	8.95734e-06	0.000403327	634.728	600.855	809.238	956.788
CIAPIN1	cytokine induced apoptosis inhibitor 1	1.57109	6.22668e-08	6.27956e-06	195.581	192.43	279.293	309.765
TCP1	t-complex 1	1.57078	1.49247e-08	1.88044e-06	1046	1229.16	1567.7	1887.67
CLN6	CLN6, transmembrane ER protein	1.56943	1.67579e-05	0.000689227	127.463	133.775	175.338	204.993
AC034102.4	NA	1.56937	7.2774e-07	4.7943e-05	456.93	508.253	633.35	931.244
MAPKAPK3	mitogen-activated protein kinase-activated protein kinase 3	1.5693	2.31766e-05	0.000895675	239.698	218.803	308.968	366.768
FAM207A	family with sequence similarity 207 member A	1.56887	3.47072e-05	0.00126501	153.921	147.339	268.327	249.073
NOP2	NOP2 nucleolar protein	1.56835	6.79525e-10	1.48227e-07	828.241	776.977	1155.48	1139.11
CALM3	calmodulin 3	1.56815	4.65498e-08	4.96666e-06	2025.4	1946.69	2766.4	2910.44
NSDHL	NAD(P) dependent steroid dehydrogenase-like	1.5669	8.37279e-05	0.00259782	103.43	113.733	181.54	171.462
NRROS	negative regulator of reactive oxygen species	1.56687	1.18938e-05	0.00051507	476.638	475.416	686.574	779.923
C19orf48	chromosome 19 open reading frame 48	1.56683	6.44941e-05	0.00211495	329.228	316.307	527.355	500.953
POLA2	DNA polymerase alpha 2, accessory subunit	1.56681	5.71458e-05	0.00192323	311.574	289.698	389.171	480.038
H4C12	NA	1.56622	0.00198242	0.0293505	73.3431	61.1523	117.008	120.615
ABALON	apoptotic BCL2L1-antisense long non-coding RNA	1.56573	7.60268e-05	0.00241514	202.802	203.75	246.246	290.998
FIBP	FGF1 intracellular binding protein	1.5648	2.95454e-08	3.35928e-06	195.366	238.196	305.693	372.829
LRP8	LDL receptor related protein 8	1.56467	4.45841e-05	0.00157047	256.206	223.907	392.15	344.939
H2BC18	NA	1.56396	9.15079e-06	0.000408911	537.681	666.752	848.522	1090.26
NDUFA6	NADH:ubiquinone oxidoreductase subunit A6	1.56385	3.74862e-05	0.00135281	380.89	364.28	466.827	604.841
MRPL4	mitochondrial ribosomal protein L4	1.56323	4.21672e-06	0.00021154	321.074	327.352	436.374	529.929
TRAPPC4	trafficking protein particle complex 4	1.56298	0.000234155	0.00579446	193.573	179.963	204.464	294.126
UCK2	uridine-cytidine kinase 2	1.56238	0.00410077	0.0484394	144.821	141.524	190.133	262.412
THEMIS2	thymocyte selection associated family member 2	1.56131	0.00170471	0.0261324	1364.73	1064.6	1695.78	2011.01
UQCRC1	ubiquinol-cytochrome c reductase core protein 1	1.56051	2.4671e-09	4.27359e-07	515.011	502.259	722.684	839.571
EMC6	ER membrane protein complex subunit 6	1.56032	3.10591e-07	2.38807e-05	261.748	268.654	323.094	419.725
SEC61G	Sec61 translocon gamma subunit	1.55988	6.74407e-05	0.00218241	102.152	114.534	166.566	186.106
PFN1	profilin 1	1.55968	1.19609e-08	1.57243e-06	3087.57	3235.67	4354.74	5107
PRDX3	peroxiredoxin 3	1.55945	8.20744e-07	5.27713e-05	226.889	264.811	385.934	457.362
PSME3	proteasome activator subunit 3	1.55924	1.71723e-08	2.0983e-06	1036.77	1086.05	1426.15	1474.58
TREX1	three prime repair exonuclease 1	1.55853	2.07541e-05	0.000821635	620.004	578.984	867.251	1025.71
TARS1	NA	1.55826	6.05343e-07	4.19646e-05	937.566	930.964	1323.65	1469.22
NCL	nucleolin	1.55812	3.9299e-07	2.88598e-05	14293.5	15388.1	21347.3	24905.3
CMTR1	cap methyltransferase 1	1.55655	1.37223e-09	2.71205e-07	2002.1	2039.55	3013.1	3086.73
IDH2	isocitrate dehydrogenase (NADP(+)) 2, mitochondrial	1.55471	5.23297e-08	5.44525e-06	785.461	833.207	1090.52	1364.7
PSMD11	proteasome 26S subunit, non-ATPase 11	1.55426	6.25971e-10	1.37564e-07	797.327	797.601	1073.99	1322.96
CNP	2',3'-cyclic nucleotide 3' phosphodiesterase	1.55378	6.13607e-08	6.20945e-06	793.951	758.579	964.012	1223.15
DUSP2	dual specificity phosphatase 2	1.55362	0.000172266	0.00452533	523.357	455.42	622.559	761.694
ARID3A	AT-rich interaction domain 3A	1.55296	0.000549261	0.011303	472.212	392.02	695.931	713.64
TRAF2	TNF receptor associated factor 2	1.55245	3.84553e-08	4.22549e-06	382.225	366.951	512.071	556.209
MYC	MYC proto-oncogene, bHLH transcription factor	1.55244	8.75109e-07	5.59006e-05	1143.3	1175.72	1685.68	1854.89
NCAPG	non-SMC condensin I complex subunit G	1.55193	0.00220293	0.0317377	53.5374	94.2142	166.429	180.987
JAK3	Janus kinase 3	1.55084	9.24487e-08	8.56109e-06	1570.52	1646.77	2305.88	2658.89
TUFM	Tu translation elongation factor, mitochondrial	1.55082	2.40299e-06	0.000132515	1220.81	1271.97	1853.03	2000.01
DBI	diazepam binding inhibitor, acyl-CoA binding protein	1.55053	1.09269e-07	9.9008e-06	804.286	951.728	1187.22	1407.83
AP000944.5	NA	1.5502	0.000213239	0.00539011	271.478	255.363	333.131	406.383
EIF4G1	eukaryotic translation initiation factor 4 gamma 1	1.55002	3.00911e-11	1.00696e-08	4119.37	4429.54	5679.17	6559.3
COA4	cytochrome c oxidase assembly factor 4 homolog	1.54889	0.000209202	0.00530171	229.435	219.123	247.562	367.026
MIR497HG	mir-497-195 cluster host gene	1.54838	0.000127623	0.00362065	176.25	187.285	261.931	320.333
MRPL37	mitochondrial ribosomal protein L37	1.54823	3.16179e-06	0.000166265	297.136	276.941	391.785	467.439
NANS	N-acetylneuraminate synthase	1.54689	4.59863e-06	0.000227597	170.895	199.965	242.249	298.343
TXNRD1	thioredoxin reductase 1	1.54658	3.0377e-06	0.000160427	1000.84	976.354	1685.35	1671.93
KLF6	Kruppel like factor 6	1.54643	2.07285e-06	0.00011784	1943.92	2073.81	2991.65	3124.6
AC010761.4	NA	1.54547	0.00188182	0.0282302	168.583	164.263	279.345	241.447
CYC1	cytochrome c1	1.54531	8.69543e-06	0.000393338	410.659	455.449	594.785	756.098
NDUFS5	NADH:ubiquinone oxidoreductase subunit S5	1.54474	0.00286159	0.0380615	457.295	482.682	581.144	769.405
BANF1	barrier to autointegration factor 1	1.54404	4.33527e-06	0.000216381	329.651	303.261	410.321	460.463
VARS1	NA	1.54378	4.0197e-06	0.000203748	1020.21	1013.84	1284.59	1451.17
ANAPC11	anaphase promoting complex subunit 11	1.5432	4.87527e-07	3.48464e-05	273.136	256.222	369.594	448.564
APEX2	apurinic/apyrimidinic endodeoxyribonuclease 2	1.54316	4.34609e-06	0.000216554	219.257	214.986	307.786	345.138
CDK2	cyclin dependent kinase 2	1.54315	0.000106907	0.00316084	358.878	374.57	486.03	561.323
SNRPG	small nuclear ribonucleoprotein polypeptide G	1.54269	6.78761e-08	6.64058e-06	268.338	345.527	389.257	518.219
STIP1	stress induced phosphoprotein 1	1.54266	2.30881e-07	1.85764e-05	1090.74	1233.46	1649.45	1808.79
TRAP1	TNF receptor associated protein 1	1.5426	1.398e-08	1.77722e-06	686.912	721.014	993.361	1089.28
SIGLEC14	sialic acid binding Ig like lectin 14	1.54219	0.000573805	0.0116293	98.7987	131.219	161.95	186.457
NDUFS6	NADH:ubiquinone oxidoreductase subunit S6	1.54214	6.07926e-07	4.19646e-05	253.263	264.51	375.75	398.243
TOMM5	translocase of outer mitochondrial membrane 5	1.54148	3.2221e-07	2.4518e-05	332.644	401.885	510.67	615.947
MRPS33	mitochondrial ribosomal protein S33	1.54024	0.00058655	0.0117954	124.674	140.557	166.508	226.91
SFXN1	sideroflexin 1	1.53976	6.1189e-06	0.000291406	195.668	204.992	270.846	334.419
NME2	NME/NM23 nucleoside diphosphate kinase 2	1.5394	1.85589e-07	1.54822e-05	944.592	1038.01	1512.03	1631.44
BRCA1	BRCA1, DNA repair associated	1.53909	0.00156643	0.024628	165.438	132.406	259.564	240.871
TSR1	TSR1, ribosome maturation factor	1.53871	5.96095e-06	0.000284503	830.182	858.31	1104.34	1257.04
VCP	valosin containing protein	1.53871	8.59359e-10	1.78214e-07	3180.98	3562.42	4259.27	5356.65
SNHG4	small nucleolar RNA host gene 4	1.5378	7.01019e-05	0.00225613	154.246	157.724	226.912	273.086
TOMM22	translocase of outer mitochondrial membrane 22	1.53779	1.84833e-07	1.5463e-05	448.611	438.839	580.124	735.256
CCNB2	cyclin B2	1.5372	0.00269295	0.0366122	31.8797	37.5534	70.6129	90.578
MRPL51	mitochondrial ribosomal protein L51	1.53714	2.31032e-06	0.000128367	264.352	290.09	460.409	455.668
SLC16A1	solute carrier family 16 member 1	1.53707	0.00129932	0.0213517	134.806	157.883	204.139	260.681
RUVBL2	RuvB like AAA ATPase 2	1.53689	6.75912e-08	6.64058e-06	454.952	506.92	705.726	823.112
ACSL1	acyl-CoA synthetase long chain family member 1	1.53662	0.000164198	0.00435935	392.707	392.249	628.103	590.063
H2AC13	NA	1.53532	0.00206916	0.0302846	119.727	159.285	219.608	300.495
PEA15	proliferation and apoptosis adaptor protein 15	1.53524	6.75473e-07	4.5003e-05	925.88	928.74	1164.37	1523.61
SNRPE	small nuclear ribonucleoprotein polypeptide E	1.53519	1.89311e-05	0.000760549	285.89	317.973	417.71	541.73
N4BP1	NEDD4 binding protein 1	1.53503	5.7654e-08	5.95717e-06	871.725	940.873	1335.19	1447.27
RBCK1	RANBP2-type and C3HC4-type zinc finger containing 1	1.53402	3.2077e-07	2.44716e-05	1184.88	1161.63	1724.09	1789.52
GPI	glucose-6-phosphate isomerase	1.53392	6.49189e-08	6.50249e-06	819.425	890.553	1177.99	1216.62
PHPT1	phosphohistidine phosphatase 1	1.5331	0.000270396	0.00650542	171.455	153.098	217.085	263.789
CYCS	cytochrome c, somatic	1.53248	1.04484e-06	6.47755e-05	650.456	787.314	1024.74	1243.23
CHCHD1	coiled-coil-helix-coiled-coil-helix domain containing 1	1.53239	0.00316923	0.0409511	120.786	104.077	141.137	179.574
DHX33	DEAH-box helicase 33	1.53214	9.8066e-07	6.15746e-05	279.164	269.789	335.614	423.894
MRPL28	mitochondrial ribosomal protein L28	1.53211	2.46145e-09	4.27359e-07	255.307	287.58	391.706	461.748
BCAT1	branched chain amino acid transaminase 1	1.53191	0.000107539	0.00317462	191.961	224.454	460.55	399.259
WDR76	WD repeat domain 76	1.53183	6.38662e-05	0.00210461	142.105	151.19	187.333	217.192
DDX49	DEAD-box helicase 49	1.53179	9.47491e-06	0.00042084	331.124	354.075	415.078	562.363
H2AC21	NA	1.53156	0.000388925	0.00861132	458.033	495.179	553.827	799.646
PPM1G	protein phosphatase, Mg2+/Mn2+ dependent 1G	1.53142	1.01771e-07	9.30731e-06	1528.16	1582.9	2004.74	2314.83
SIGMAR1	sigma non-opioid intracellular receptor 1	1.53112	0.000739712	0.0139724	222.529	226.778	301.273	372.432
ALAS1	5'-aminolevulinate synthase 1	1.53029	8.37202e-05	0.00259782	301.53	339.004	541.065	518.487
ERAL1	Era like 12S mitochondrial rRNA chaperone 1	1.52986	3.30336e-08	3.69875e-06	213.628	208.895	349.369	347.269
CBR1	carbonyl reductase 1	1.52935	3.02212e-05	0.00111803	243.431	247.23	431.714	395.809
ERH	ERH, mRNA splicing and mitosis factor	1.52802	8.50786e-06	0.000386039	309.292	324.394	449.809	504.861
H2AC11	NA	1.52627	6.3601e-06	0.000300148	494.404	681.291	853.327	963.14
BAK1	BCL2 antagonist/killer 1	1.52612	0.000670866	0.0129801	268.761	228.175	347.01	345.006
NCAPD2	non-SMC condensin I complex subunit D2	1.52581	4.68622e-06	0.000229511	1089.87	1080.15	1298.2	1454.78
C17orf49	chromosome 17 open reading frame 49	1.52341	0.000857953	0.0155095	287.49	279.744	343.793	447.34
ATP5MC1	ATP synthase membrane subunit c locus 1	1.52253	4.58654e-05	0.001606	126.785	132.489	173.492	201.948
APOBEC3G	apolipoprotein B mRNA editing enzyme catalytic subunit 3G	1.52249	4.65154e-06	0.000229445	1144.35	1114.8	1533.79	1902.31
LYAR	Ly1 antibody reactive	1.52247	0.000184959	0.00479882	292.824	387.441	520.356	559.243
PUS7	pseudouridine synthase 7	1.52198	4.03958e-05	0.00144366	234.995	230.352	328.356	360.926
TSPAN33	tetraspanin 33	1.52157	1.63175e-05	0.00067394	876.318	963.424	1245.13	1434.14
LITAF	lipopolysaccharide induced TNF factor	1.52124	1.93007e-07	1.60103e-05	1080.75	1139.71	1562.11	1740.12
SLC35A4	solute carrier family 35 member A4	1.52096	1.50429e-07	1.3106e-05	465.083	506.14	680.001	840.214
MAPRE1	microtubule associated protein RP/EB family member 1	1.52063	2.61133e-09	4.49439e-07	1058.31	1037.67	1490.4	1700.15
PSMD3	proteasome 26S subunit, non-ATPase 3	1.52058	1.23619e-08	1.60367e-06	936.426	1008.58	1270.29	1489.29
TIMM44	translocase of inner mitochondrial membrane 44	1.5204	0.000122842	0.0035155	405.093	373.541	500.632	583.749
SP110	SP110 nuclear body protein	1.52035	6.62613e-06	0.000311703	3996.54	4450.4	5695.68	6961.07
CDK4	cyclin dependent kinase 4	1.51902	3.46557e-06	0.000179673	383.197	401.944	494.187	613.731
NASP	nuclear autoantigenic sperm protein	1.51882	9.21212e-07	5.85136e-05	2465.51	2584.5	3184.24	3787.32
CDKN1A	cyclin dependent kinase inhibitor 1A	1.5188	0.000152107	0.00412453	562.706	488.177	784.555	738.816
CGAS	cyclic GMP-AMP synthase	1.51805	0.000143127	0.00393907	238.52	237.585	276.772	399.114
MREG	melanoregulin	1.51805	4.92153e-07	3.50811e-05	127.319	170.763	281.922	268.827
ARHGAP31	Rho GTPase activating protein 31	1.51799	0.00411096	0.0485014	467.576	428.188	614.707	759.25
STAT3	signal transducer and activator of transcription 3	1.51759	4.01988e-06	0.000203748	3363.11	3474.54	4521.82	5266.52
AC005899.9	NA	1.51678	1.91133e-07	1.58997e-05	269.581	272.776	346.439	396.149
COX6C	cytochrome c oxidase subunit 6C	1.51677	2.13509e-07	1.75137e-05	1000.06	1131.68	1462.27	1655.84
HSD17B10	hydroxysteroid 17-beta dehydrogenase 10	1.51639	1.23296e-05	0.000532378	151.015	152.159	258.576	248.393
AC025165.3	NA	1.51595	2.9497e-05	0.00109332	65.1336	63.8004	124.989	105.72
PREB	prolactin regulatory element binding	1.51577	2.06531e-05	0.000819667	423.696	414.13	479.22	628.087
ADRM1	adhesion regulating molecule 1	1.51535	3.2616e-07	2.46276e-05	1100.71	974.243	1427.12	1586.35
AL121753.1	NA	1.51521	3.67449e-05	0.00133095	230.024	235.536	322.339	382.296
HSPA9	heat shock protein family A (Hsp70) member 9	1.51495	2.56403e-07	2.01759e-05	2840.72	3218.87	4241.36	4904.38
MSMO1	methylsterol monooxygenase 1	1.51466	0.000848238	0.0154096	242.064	217.209	368.724	365.013
UTP11	UTP11, small subunit processome component	1.51448	0.000189474	0.00488265	166.164	208.162	265.218	346.596
FECH	ferrochelatase	1.51421	0.000980006	0.0172067	131.672	146.343	169.487	213.657
PRELID1	PRELI domain containing 1	1.51418	2.29701e-07	1.85322e-05	710.711	757.84	1008.97	1166.02
LSM4	LSM4 homolog, U6 small nuclear RNA and mRNA degradation associated	1.51308	1.80387e-05	0.000733595	516.941	479.609	638.028	774.942
POLDIP2	DNA polymerase delta interacting protein 2	1.5129	9.21671e-06	0.000411233	406.934	401.325	567.849	666.591
PSMD8	proteasome 26S subunit, non-ATPase 8	1.51284	9.49776e-08	8.74031e-06	947.647	990.718	1375.42	1544.78
ZMIZ1	zinc finger MIZ-type containing 1	1.51227	0.00110837	0.0188834	1245.28	1079.05	1685.82	1573.51
NAPA-AS1	NAPA antisense RNA 1	1.51187	6.20045e-09	9.03915e-07	187.989	276.754	328.429	393.476
BASP1	brain abundant membrane attached signal protein 1	1.51134	1.7392e-07	1.47172e-05	3156.56	3555.77	4794.6	5748.83
MYDGF	myeloid derived growth factor	1.51068	0.00254374	0.0351823	157.166	172.1	248.353	285.501
PARP9	poly(ADP-ribose) polymerase family member 9	1.51031	0.000726605	0.0138135	4241.48	4518.21	6023.87	6666.25
GPN3	GPN-loop GTPase 3	1.50964	9.10627e-06	0.00040816	90.3072	97.1584	139.842	147.529
CLIC1	chloride intracellular channel 1	1.50952	2.52053e-07	2.00066e-05	1577.3	1558.75	2100.78	2623.64
MIF	macrophage migration inhibitory factor	1.50932	1.29598e-08	1.67387e-06	883.703	896.507	1295.55	1482.39
MRPL15	mitochondrial ribosomal protein L15	1.50912	0.00136401	0.0221797	217.102	213.16	277.001	364.718
ETF1	eukaryotic translation termination factor 1	1.50886	2.08186e-06	0.000117995	713.214	853.817	1269.15	1269.46
GSS	glutathione synthetase	1.50869	0.00168489	0.0259366	179.091	151.247	212.021	257.632
DNAJB11	DnaJ heat shock protein family (Hsp40) member B11	1.50864	1.22228e-06	7.48309e-05	628.823	605.698	799.664	963.14
YEATS2	YEATS domain containing 2	1.50828	2.11686e-06	0.00011942	671.244	584.332	885.693	935.096
ZNF593	zinc finger protein 593	1.50808	2.04322e-06	0.000116606	151.818	202.879	278.991	322.982
MRPS18B	mitochondrial ribosomal protein S18B	1.50788	4.57016e-08	4.91176e-06	856.928	878.842	1035.5	1275.39
MRPS17	mitochondrial ribosomal protein S17	1.50729	6.32232e-05	0.00208956	203.581	218.021	287.184	333.991
H4C3	NA	1.5072	2.41373e-06	0.000132859	460.706	592.553	728.39	872.356
DDX39A	DExD-box helicase 39A	1.50655	1.56559e-06	9.27638e-05	1077.12	929.583	1329.45	1554.17
AC105036.3	NA	1.50608	0.000944138	0.0166985	77.4161	65.7161	89.1686	111.206
AP000781.1	NA	1.50585	1.68026e-05	0.000690101	621.935	611.584	806.71	1050.11
AL355075.3	NA	1.50576	2.70971e-05	0.00101557	206.754	339.188	363.885	432.067
DLAT	dihydrolipoamide S-acetyltransferase	1.50549	0.000256825	0.00625041	319.017	307.329	425.633	460.852
LANCL2	LanC like 2	1.50391	0.000576486	0.0116538	148.571	144.762	227.507	253.361
MIR3658	microRNA 3658	1.50378	0.000772919	0.0144422	6.53769	21.9017	26.349	33.9624
GBA	glucosylceramidase beta	1.50365	0.000321887	0.00742281	191.979	182.54	235.997	284.433
ESRRA	estrogen related receptor alpha	1.50328	0.00210504	0.0307486	198.939	182.325	247.615	289.557
AURKAIP1	aurora kinase A interacting protein 1	1.503	4.68792e-06	0.000229511	484.365	450.685	635.375	700.232
AL136531.2	NA	1.50278	0.000273981	0.00658091	275.028	260.347	365.86	423.368
UNC93B1	unc-93 homolog B1, TLR signaling regulator	1.50185	4.28966e-07	3.10373e-05	1639.83	1605.4	2217.3	2280.78
PSMB6	proteasome subunit beta 6	1.50169	0.000125611	0.00357736	502.129	573.608	774.52	822.48
GNG5	G protein subunit gamma 5	1.50167	6.30717e-07	4.27595e-05	278.567	335.644	438.601	493.983
HELLS	helicase, lymphoid specific	1.5011	0.000450953	0.00963692	197.668	270.452	419.098	457.942
CCT4	chaperonin containing TCP1 subunit 4	1.5011	2.03746e-05	0.0008108	1198.58	1257.12	1502.57	1901.09
AC008781.1	NA	1.50069	0.000268096	0.00646063	74.4598	80.4716	90.7014	125.995
YWHAG	tyrosine 3-monooxygenase/tryptophan 5-monooxygenase activation protein gamma	1.50036	2.56031e-06	0.000139622	1282.47	1299.35	1571.65	1835.39
OGDH	oxoglutarate dehydrogenase	1.50022	7.32548e-07	4.8152e-05	1067.08	1067.27	1400.18	1592.65
AC092115.4	NA	1.49993	9.86401e-06	0.000435496	381.366	374.582	518.511	630.655
TACC3	transforming acidic coiled-coil containing protein 3	1.49973	0.00010088	0.00300679	779.867	783.675	885.537	1126.62
NCF2	neutrophil cytosolic factor 2	1.49938	0.00217415	0.0314926	321.967	290.189	392.162	424.649
ECE1	endothelin converting enzyme 1	1.49923	0.000522142	0.0108511	1341.09	1121.74	1692.52	1885.84
OGFOD1	2-oxoglutarate and iron dependent oxygenase domain containing 1	1.49872	1.62401e-06	9.52722e-05	436.286	470.474	610.913	697.901
ICMT	isoprenylcysteine carboxyl methyltransferase	1.49828	0.00228744	0.0325099	147.023	166.347	224.341	275.447
BCL3	B cell CLL/lymphoma 3	1.49819	5.24326e-06	0.00025312	581.099	617.18	959.519	809.033
SLC3A2	solute carrier family 3 member 2	1.49754	2.94952e-09	4.87963e-07	942.022	1046.66	1345.37	1616.71
UTP14A	UTP14A, small subunit processome component	1.49743	8.37272e-08	7.89249e-06	579.558	617.423	677.728	971.7
AL391650.1	NA	1.4971	1.29013e-06	7.81747e-05	161.686	214.502	289.181	326.892
ATP1B3	ATPase Na+/K+ transporting subunit beta 3	1.49669	0.000349118	0.00794033	397.467	365.341	481.207	555.112
COX8A	cytochrome c oxidase subunit 8A	1.49655	2.75643e-05	0.00102891	151.327	144.849	199.126	256.008
RTP4	receptor transporter protein 4	1.49613	0.0024422	0.0340681	91.2198	97.2126	156.507	159.968
AC051619.7	NA	1.49574	2.56926e-07	2.01759e-05	326.654	378.753	637.611	654.637
MRPS12	mitochondrial ribosomal protein S12	1.49537	4.15761e-05	0.00147418	206.052	208.802	265.161	345.405
ATPAF1	ATP synthase mitochondrial F1 complex assembly factor 1	1.49532	8.38063e-05	0.00259782	339.701	364.805	507.712	590.239
NUDC	nuclear distribution C, dynein complex regulator	1.49494	2.93377e-07	2.27952e-05	1350.25	1499.98	2154.47	2290.86
SNRPC	small nuclear ribonucleoprotein polypeptide C	1.49429	2.16658e-08	2.61481e-06	485.142	598.419	737.65	847.876
CFL1	cofilin 1	1.49111	9.10219e-07	5.80176e-05	4048.55	4403.41	5745.4	6645.46
MRPL13	mitochondrial ribosomal protein L13	1.49109	0.0023735	0.0334343	105.916	87.7027	141.466	143.734
TKT	transketolase	1.49097	4.93194e-07	3.50811e-05	960.024	1104.07	1501.85	1600.77
AC107081.2	NA	1.4906	0.0026467	0.036167	160.176	152.007	214.907	226.134
TNFAIP3	TNF alpha induced protein 3	1.49041	6.59401e-05	0.00214996	1010.81	1280.04	1620.38	1736.02
UQCRFS1	ubiquinol-cytochrome c reductase, Rieske iron-sulfur polypeptide 1	1.48966	4.96519e-05	0.00170612	318.367	364.567	518.96	552.543
NPM1	nucleophosmin 1	1.4896	7.05601e-05	0.00226593	7268.49	8916.26	10497.6	13349.9
H2BC10	NA	1.48954	3.84697e-05	0.00138322	376.015	432.797	596.709	675.776
PSMA1	proteasome subunit alpha 1	1.48928	2.05467e-05	0.000816545	344.49	428.216	566.316	576.398
SNHG3	small nucleolar RNA host gene 3	1.4888	0.000404636	0.00887566	415.405	401.944	594.414	642.872
MOV10	Mov10 RISC complex RNA helicase	1.48851	6.31575e-07	4.27595e-05	747.324	646.675	1004.08	993.952
HSP90AB3P	heat shock protein 90 alpha family class B member 3, pseudogene	1.48835	0.00425071	0.0496332	18.7042	20.9665	26.3871	26.2942
CHCHD2	coiled-coil-helix-coiled-coil-helix domain containing 2	1.48802	1.26253e-10	3.50745e-08	812.782	933.884	1278.09	1438.8
SLC39A7	solute carrier family 39 member 7	1.48764	8.41044e-06	0.000382208	400.543	412.15	504.908	576.639
ACAA2	acetyl-CoA acyltransferase 2	1.4874	0.000787315	0.0146277	145.862	176.8	248.066	259.627
AL589765.7	NA	1.48664	0.000220248	0.00553401	67.6546	76.5495	117.382	145.245
CSTF2	cleavage stimulation factor subunit 2	1.48592	5.49375e-05	0.00186382	167.588	163.403	254.595	245.499
IFRD2	interferon related developmental regulator 2	1.4859	6.68314e-05	0.00216985	262.639	290.037	363.859	398.893
H2BC7	NA	1.48584	9.38366e-05	0.00283376	314.513	382.745	597.715	610.653
ATP5MD	ATP synthase membrane subunit DAPIT	1.48578	1.51668e-08	1.8925e-06	140.217	199.634	241.74	289.182
RRP9	ribosomal RNA processing 9, U3 small nucleolar RNA binding protein	1.4856	0.00043437	0.00938469	171.499	179.596	221.181	255.685
RAD51AP1	RAD51 associated protein 1	1.48548	0.00424464	0.049582	32.044	42.8079	61.9331	65.6072
LAMTOR2	late endosomal/lysosomal adaptor, MAPK and MTOR activator 2	1.48533	0.00135864	0.0221185	122.686	128.42	147.858	198.722
FAM136A	family with sequence similarity 136 member A	1.4849	3.43014e-05	0.00125323	282.932	276.933	417.241	424.682
PLEK	pleckstrin	1.48483	0.00218954	0.0316067	1767.49	1625.2	2174.98	2571.66
POLD3	DNA polymerase delta 3, accessory subunit	1.48483	3.799e-06	0.000193887	187.968	217.87	308.277	308.579
SAE1	SUMO1 activating enzyme subunit 1	1.48475	1.6889e-07	1.43742e-05	498.739	543.204	658.159	740.375
NFKBIE	NFKB inhibitor epsilon	1.48458	3.78954e-05	0.0013659	1157.62	1270.06	1728.19	1887.74
PPAN	peter pan homolog	1.48456	3.65414e-05	0.00132543	690.52	628.712	805.345	857.163
ARPC1B	actin related protein 2/3 complex subunit 1B	1.48456	3.07494e-09	5.03061e-07	1695.77	1901.95	2294.01	2818.14
HNRNPF	heterogeneous nuclear ribonucleoprotein F	1.48428	2.08232e-07	1.71285e-05	4402.02	4992.09	6150	7479.58
MIF-AS1	MIF antisense RNA 1	1.48404	2.27068e-08	2.68542e-06	874.723	928.893	1300.61	1500.47
PSMB3	proteasome subunit beta 3	1.48404	2.17496e-06	0.000121534	406.063	482.23	675.671	707.704
DNAJA1	DnaJ heat shock protein family (Hsp40) member A1	1.48375	1.44609e-05	0.000608348	2184.57	2871.54	3978.34	4195.42
RPF2	ribosome production factor 2 homolog	1.48326	0.000302385	0.00707841	134.909	158.987	202.169	227.889
RFTN1	raftlin, lipid raft linker 1	1.48277	4.95855e-06	0.000240559	2064.31	2452.51	3312.57	3580.75
SDHB	succinate dehydrogenase complex iron sulfur subunit B	1.4827	2.39956e-06	0.000132515	400.562	421.607	526.64	667.478
ARHGAP11A	Rho GTPase activating protein 11A	1.48231	0.000783432	0.0145831	93.8159	98.7877	169.214	156.793
SNRPB2	small nuclear ribonucleoprotein polypeptide B2	1.48228	5.878e-05	0.00196253	356.959	377.963	518.525	581.97
URGCP-MRPS24	URGCP-MRPS24 readthrough	1.4817	0.000655647	0.0127358	214.439	195.789	268.975	275.481
NIP7	NIP7, nucleolar pre-rRNA processing protein	1.48127	1.99734e-06	0.000114655	215.85	252.114	358.197	369.406
PDIA4	protein disulfide isomerase family A member 4	1.48102	3.68692e-07	2.74867e-05	1274.33	1260.61	1708.4	1968.71
AP000350.4	NA	1.48098	2.02468e-08	2.45929e-06	755.289	797.877	1127.1	1224.33
ECSIT	ECSIT signalling integrator	1.47979	5.77682e-05	0.00194	345.636	342.453	440.033	516.406
NR4A1	nuclear receptor subfamily 4 group A member 1	1.47971	1.84978e-05	0.000746195	359.317	324.825	575.949	565.544
MMP14	matrix metallopeptidase 14	1.47933	0.00430109	0.0500034	76.957	63.8004	114.22	133.741
ATG101	autophagy related 101	1.47892	0.000164239	0.00435935	182.212	199.57	238.203	315.322
AC004922.1	NA	1.47855	2.69291e-09	4.58386e-07	1880.4	2125.06	2554.65	3051.04
EIF6	eukaryotic translation initiation factor 6	1.47847	6.78892e-06	0.000317838	450.573	518.921	581.956	722.824
ABCF2.1	NA	1.4783	3.75104e-06	0.000191772	841.037	808.308	949.521	1122.37
LDLRAD4	low density lipoprotein receptor class A domain containing 4	1.47735	0.000630913	0.0124026	249.795	250.697	307.332	404.314
TIMM23	translocase of inner mitochondrial membrane 23	1.47516	3.47133e-05	0.00126501	177.305	192.059	213.127	278.602
PPIB	peptidylprolyl isomerase B	1.47498	7.54162e-07	4.93524e-05	1642.24	1809.59	2281.42	2745.8
PPIH	peptidylprolyl isomerase H	1.47485	0.00223927	0.0321042	155.829	146.413	210.093	223.173
ATRIP	ATR interacting protein	1.47447	2.36169e-05	0.000909113	868.166	790.845	1182.89	1279.9
PSMD7	proteasome 26S subunit, non-ATPase 7	1.474	2.9145e-08	3.32983e-06	1333.66	1448.54	1967.03	2240.83
MRPS7	mitochondrial ribosomal protein S7	1.47376	2.71067e-05	0.00101557	437.975	439.423	579.387	633.334
AL122035.2	NA	1.47319	8.87051e-05	0.00272387	86.3532	96.6437	180.984	167.81
MGLL	monoglyceride lipase	1.47305	0.00354535	0.0440522	88.6316	85.8364	196.875	117.63
NOB1	NIN1 (RPN12) binding protein 1 homolog	1.47253	1.30859e-07	1.17129e-05	782.464	889.299	1133.43	1367.12
CASP7	caspase 7	1.47242	0.000855165	0.0154686	348.358	325.857	438.718	482.827
H3C13	NA	1.47232	0.000141048	0.00390375	183.736	227.923	253.108	338.246
GLRX	glutaredoxin	1.47229	0.000448519	0.0096128	269.003	261.061	348.162	399.191
IMMT	inner membrane mitochondrial protein	1.47215	0.000229822	0.0057064	774.266	824.608	991.556	1197.63
UBE2L6	ubiquitin conjugating enzyme E2 L6	1.47211	0.00049237	0.0103567	2274.75	2325.54	2821.94	3450.64
SERBP1	SERPINE1 mRNA binding protein 1	1.47194	6.93334e-06	0.000324084	3487.96	4147.07	5610.66	6117.72
PSME2P2	proteasome activator subunit 2 pseudogene 2	1.47176	0.00306519	0.0400181	18.8398	16.924	45.3408	38.8121
NUP62	nucleoporin 62	1.47104	8.69986e-09	1.18392e-06	1355.76	1433.47	1757.39	2186.15
ABCF2	ATP binding cassette subfamily F member 2	1.47002	6.12537e-06	0.000291406	723.707	743.743	842.701	995.85
CENPO	centromere protein O	1.46998	1.35603e-05	0.000574568	266.637	270.035	356.198	352.473
CACNA1A	calcium voltage-gated channel subunit alpha1 A	1.46997	0.00220555	0.0317444	933.916	917.809	1305.7	1352.96
TLR7	toll like receptor 7	1.4698	0.00172807	0.0263534	818.229	1014.26	1451.31	1677.11
CTSH	cathepsin H	1.46927	0.000834882	0.0152422	1699.63	1815.1	2600.86	2348.35
YWHAH	tyrosine 3-monooxygenase/tryptophan 5-monooxygenase activation protein eta	1.4689	0.000488848	0.0102973	565.439	587.063	673.356	849.739
SENP3	SUMO specific peptidase 3	1.46877	2.08665e-06	0.000117995	615.066	483.104	683.17	752.152
MVK	mevalonate kinase	1.46864	0.00162219	0.0252887	154.786	130.901	214.398	209.137
NR4A3	nuclear receptor subfamily 4 group A member 3	1.4686	3.79482e-05	0.00136614	373.169	477.986	718.529	707.096
PTTG1	pituitary tumor-transforming 1	1.46838	0.000278985	0.00665766	33.9051	59.3259	72.7139	88.0446
YBX1	Y-box binding protein 1	1.46802	6.79191e-07	4.50469e-05	6481.39	7561.39	9255.05	10966.8
NFE2L1	nuclear factor, erythroid 2 like 1	1.46785	6.06749e-07	4.19646e-05	1462.7	1490.05	2032.94	2157.12
NFKBIB	NFKB inhibitor beta	1.46704	0.000167888	0.00443008	284.568	358.725	449.563	493.5
SSRP1	structure specific recognition protein 1	1.46669	5.26929e-07	3.73904e-05	2122.2	2266.13	2899.08	3078.95
OSTC	oligosaccharyltransferase complex non-catalytic subunit	1.46668	9.38593e-05	0.00283376	160.559	186.694	267.185	276.813
ATP5PD	ATP synthase peripheral stalk subunit d	1.46664	1.94431e-05	0.000776878	328.674	377.506	497.025	561.914
TIMM10	translocase of inner mitochondrial membrane 10	1.46634	0.000437235	0.00942209	170.764	180.502	224.149	274.788
SF3B6	splicing factor 3b subunit 6	1.46625	0.000486336	0.0102664	248.231	249.792	298.66	361.762
AHRR	aryl-hydrocarbon receptor repressor	1.46614	0.00265141	0.0362146	209.877	211.291	272.381	324.636
TPM4	tropomyosin 4	1.46594	1.61254e-05	0.000669763	2133.36	2413.05	2864.98	3585.18
NOP56	NOP56 ribonucleoprotein	1.46585	0.000108515	0.00319028	1585.8	1533.12	2012.65	2203.51
NMI	N-myc and STAT interactor	1.46584	0.000354584	0.00800751	705.859	862.139	1206.15	1323.16
FARSA	phenylalanyl-tRNA synthetase subunit alpha	1.46541	3.69893e-09	5.88789e-07	525.055	618.281	820.341	850.962
POLR2D	RNA polymerase II subunit D	1.46531	5.74617e-08	5.95717e-06	374.771	383.513	503.544	575.635
CDC123	cell division cycle 123	1.46441	2.85134e-05	0.00106018	514.003	502.776	710.488	765.52
PFAS	phosphoribosylformylglycinamidine synthase	1.46408	9.3905e-05	0.00283376	489.384	468.596	590.793	712.842
NDUFB9	NADH:ubiquinone oxidoreductase subunit B9	1.46396	3.10711e-05	0.00114659	453.834	455.42	599.521	704.757
CEBPB	CCAAT enhancer binding protein beta	1.46376	0.000524106	0.0108706	436.53	340.354	536.19	520.346
TPM3	tropomyosin 3	1.46295	6.14213e-06	0.0002917	5890.82	6685.48	7885.91	9159.04
COA7	cytochrome c oxidase assembly factor 7 (putative)	1.46289	7.19195e-05	0.00230707	182.866	204.425	279.647	327.485
MCM5	minichromosome maintenance complex component 5	1.4628	1.01569e-06	6.32347e-05	1790.28	1818.05	2334.9	2545.05
AC092647.5	NA	1.46228	6.88499e-05	0.00222557	211.481	234.767	297.243	358.602
NAA10	N(alpha)-acetyltransferase 10, NatA catalytic subunit	1.46129	3.18591e-07	2.43685e-05	266.953	352.051	462.93	512.943
PSMC4	proteasome 26S subunit, ATPase 4	1.46087	1.48763e-06	8.86796e-05	723.595	761.667	933.081	1180.16
PARP10	poly(ADP-ribose) polymerase family member 10	1.4605	0.000712717	0.0136021	1398.69	1198.25	2093.53	1826.32
PPIA	peptidylprolyl isomerase A	1.46031	4.26831e-07	3.10354e-05	3327.2	3793.97	4614.85	5172.1
AC135586.2	NA	1.46002	6.96388e-05	0.00224614	265.936	298.351	426.875	499.18
CD320	CD320 molecule	1.45982	0.00112373	0.0190475	97.8084	73.2265	136.861	120.141
RAB11FIP1	RAB11 family interacting protein 1	1.45923	2.68793e-06	0.000145504	1358.43	1316.33	1592.07	1891.58
NDUFB7	NADH:ubiquinone oxidoreductase subunit B7	1.45904	5.03158e-06	0.000243301	394.577	441.683	538.401	610.421
HDGF	heparin binding growth factor	1.45895	5.85341e-07	4.07497e-05	1373.16	1570.2	1937.51	2169.58
COX6B1	cytochrome c oxidase subunit 6B1	1.45882	6.72405e-05	0.00217863	620.25	600.167	858.716	1016.48
AC004832.3	NA	1.45859	0.000805891	0.0148696	124.389	115.316	164.945	169.607
EARS2	glutamyl-tRNA synthetase 2, mitochondrial	1.45803	0.000160067	0.00428515	233.139	200.643	325.094	304.171
TARS2	threonyl-tRNA synthetase 2, mitochondrial	1.45755	4.56281e-06	0.000226586	488.011	437.857	470.599	690.522
GTPBP4	GTP binding protein 4	1.45717	0.000123947	0.00354369	948.44	902.188	1105.53	1341.28
NDUFAF8	NADH:ubiquinone oxidoreductase complex assembly factor 8	1.45711	0.00405317	0.0479927	220.071	210.352	287.365	304.739
GET3	NA	1.45708	2.24049e-06	0.000124722	230.015	241.989	380.596	336.629
VAMP5	vesicle associated membrane protein 5	1.45695	0.00159336	0.0249981	150.653	174.15	201.354	298.439
DRAP1	DR1 associated protein 1	1.45658	4.72769e-05	0.00164564	1060.62	1275.74	1611.23	1747.44
SAT1	spermidine/spermine N1-acetyltransferase 1	1.45601	1.762e-05	0.000719659	2094.7	2140.14	2959.9	3021.31
SLC5A6	solute carrier family 5 member 6	1.45589	0.000192815	0.0049417	263.794	255.427	336.5	356.551
AP000688.1	NA	1.45525	0.00130555	0.0214183	147.197	137.065	236.921	191.503
MRPL16	mitochondrial ribosomal protein L16	1.45508	0.000227374	0.00565763	315.99	320.168	417.004	500.764
CPSF3	cleavage and polyadenylation specific factor 3	1.45465	0.000567618	0.0115521	540.166	575.292	681.307	833.019
MACC1	MET transcriptional regulator MACC1	1.45331	0.00376301	0.0457482	84.3589	91.5844	175.557	134.652
UBC	ubiquitin C	1.45324	8.92281e-08	8.28892e-06	10693.4	10963.6	14123	17240.8
DAZAP1	DAZ associated protein 1	1.45316	9.95457e-07	6.23707e-05	1106.3	964.149	1466.1	1430.07
TRIM21	tripartite motif containing 21	1.45283	0.000135842	0.00379893	1571.7	1600.85	2051.73	2350.47
AK2	adenylate kinase 2	1.45248	1.40639e-10	3.83835e-08	644.269	663.922	921.357	929.385
TIMM50	translocase of inner mitochondrial membrane 50	1.45235	0.000135181	0.00379124	197.16	207.105	303.152	333.801
MRPS15	mitochondrial ribosomal protein S15	1.45193	5.07422e-05	0.00173751	232.109	292.826	312.922	418.617
SQOR	sulfide quinone oxidoreductase	1.45142	0.000226131	0.0056433	497.723	552.633	696.136	775.914
FKBP1A	FK506 binding protein 1A	1.45085	2.52406e-05	0.000960346	546.347	535.1	672.276	828.171
AC087721.2	NA	1.45077	3.65476e-05	0.00132543	264.613	285.587	400.266	392.939
MDH1	malate dehydrogenase 1	1.45007	0.00049467	0.0103828	437.176	403.326	603.726	614.303
PIM3	Pim-3 proto-oncogene, serine/threonine kinase	1.44994	0.000152566	0.00413141	1016.89	1037.83	1210.46	1463.85
CLUH	clustered mitochondria homolog	1.44972	2.14934e-05	0.000843094	773.737	778.891	1041.15	1096
SNHG26	small nucleolar RNA host gene 26	1.44938	0.00215572	0.0313026	132.977	147.358	180.163	225.393
UBE2M	ubiquitin conjugating enzyme E2 M	1.44926	0.0003501	0.00794279	300.445	292.135	378.225	446.224
PGK1	phosphoglycerate kinase 1	1.44843	2.46082e-06	0.000135198	1229.65	1262.11	1631.28	1902.44
SQLE	squalene epoxidase	1.44835	1.12685e-06	6.97133e-05	673.726	773.793	990.51	1011.02
RNVU1-31	NA	1.44775	0.000318674	0.00737759	149.247	179.184	216.986	254.724
PRPF4	pre-mRNA processing factor 4	1.44769	0.000133574	0.0037605	601.355	652.642	889.26	922.191
RHOG	ras homolog family member G	1.44716	1.96935e-06	0.00011349	434.138	448.907	587.985	689.135
CCR7	C-C motif chemokine receptor 7	1.44712	7.55492e-05	0.00240516	3180.57	3633.85	4321.8	5348.69
CRELD2	cysteine rich with EGF like domains 2	1.44677	0.000413757	0.00903882	240.962	239.923	313.896	342.704
HPRT1	hypoxanthine phosphoribosyltransferase 1	1.44677	0.000531981	0.011009	124.867	173.292	184.653	251.523
HMBS	hydroxymethylbilane synthase	1.44674	0.00175812	0.0267424	134.236	129.419	171.098	201.941
ITGAL	integrin subunit alpha L	1.44668	0.00062559	0.0123334	2941.33	2606.51	3913.38	3930.73
MDH2	malate dehydrogenase 2	1.44655	3.44616e-06	0.000178982	613.989	673.816	812.244	921.631
ARPC2	actin related protein 2/3 complex subunit 2	1.44652	6.77279e-06	0.000317588	2230.52	2327.28	2843.08	3252.57
ARHGDIA	Rho GDP dissociation inhibitor alpha	1.44635	6.08493e-07	4.19646e-05	2445.77	2643.53	3323.29	3866.59
CCDC124	coiled-coil domain containing 124	1.44633	0.000109433	0.00320816	493.93	430.951	590.711	584.857
CLTA	clathrin light chain A	1.44627	3.53355e-06	0.000182875	668.895	707.077	899.669	1016.53
HELB	DNA helicase B	1.44603	0.000180187	0.00470403	460.578	611.523	784.044	814.606
PSMA7	proteasome subunit alpha 7	1.44578	8.58715e-06	0.000389038	1461.72	1540.76	1887.94	2123.25
SNRPA	small nuclear ribonucleoprotein polypeptide A	1.4457	0.000132623	0.00374087	531.852	507.196	697.846	776.382
BZW2	basic leucine zipper and W2 domains 2	1.44531	0.00024113	0.00595204	215.369	278.968	382.441	409.108
IDH3G	isocitrate dehydrogenase 3 (NAD(+)) gamma	1.44488	0.00167196	0.0258456	309.354	298.659	414.884	467.568
TRIM14	tripartite motif containing 14	1.44438	0.000645226	0.0126082	941.007	977.92	1225.91	1465.64
GRWD1	glutamate rich WD repeat containing 1	1.44413	3.17463e-08	3.56819e-06	805.052	790.768	1122.6	1219.94
COX6A1	cytochrome c oxidase subunit 6A1	1.44406	0.000190217	0.00488789	262.82	324.107	394.271	467.986
GSTK1	glutathione S-transferase kappa 1	1.44402	2.19665e-05	0.000856851	1463.94	1452.48	1931.57	2144.79
GLRX3	glutaredoxin 3	1.4439	0.000164324	0.00435935	256.372	250.7	367.661	376.763
TWF2	twinfilin actin binding protein 2	1.44351	0.000136738	0.00381673	725.797	722.8	861.352	1051.09
SCD	stearoyl-CoA desaturase	1.44325	0.000572841	0.0116203	308.04	337.775	468.114	504.374
RABEPK	Rab9 effector protein with kelch motifs	1.44265	0.00172608	0.0263458	81.155	85.6376	151.161	135.348
EIF4A3	eukaryotic translation initiation factor 4A3	1.44243	0.000142252	0.00392601	844.452	706.607	936.717	1076.46
WDR18	WD repeat domain 18	1.44184	3.7225e-05	0.00134595	277.516	280.427	382.265	491.113
CLP1	cleavage and polyadenylation factor I subunit 1	1.44183	0.000553073	0.0113577	170.141	155.391	222.815	248.218
IRF4	interferon regulatory factor 4	1.44165	8.2545e-06	0.000375701	1926.93	1917.97	2221.26	2755.71
PPIAP22	peptidylprolyl isomerase A pseudogene 22	1.44118	0.000768512	0.0143964	169.486	196.561	268.85	288.501
RRM1-AS1	RRM1 antisense RNA 1	1.44089	0.00254586	0.0351823	51.601	89.9813	122.256	147.137
ANP32B	acidic nuclear phosphoprotein 32 family member B	1.44067	8.93881e-06	0.000403109	2935.43	3167.21	3682.89	4477.55
MYBBP1A	MYB binding protein 1a	1.44033	3.19351e-06	0.000167634	1015.09	1054.55	1229.38	1468.62
USP5	ubiquitin specific peptidase 5	1.44029	1.62404e-05	0.00067359	555.102	504.27	637.017	717.508
AC073610.2	NA	1.44012	2.75676e-05	0.00102891	579.623	569.853	761.46	871.429
NUP93	nucleoporin 93	1.43989	0.000102918	0.00306444	499.158	499.997	590.443	707.327
PRORP	NA	1.43982	0.00297479	0.0391874	272.589	248.786	277.134	370.953
TXNDC5	thioredoxin domain containing 5	1.43965	0.000749327	0.0141359	984.237	1146.17	1445.83	1624.84
TAP1	transporter 1, ATP binding cassette subfamily B member	1.43963	0.000454436	0.00967624	5622.65	5619.31	7877.98	8652.81
MAFG	MAF bZIP transcription factor G	1.43933	1.90634e-05	0.000764823	450.251	401.883	554.301	621.794
HMGXB4	HMG-box containing 4	1.43929	8.48301e-05	0.00262679	293.682	310.658	389.171	465.246
MASTL	microtubule associated serine/threonine kinase like	1.43915	0.00422693	0.0494536	239.353	232.591	306.692	339.923
DYNLL1	dynein light chain LC8-type 1	1.43911	0.000568036	0.0115521	619.767	596.129	759.005	807.868
MLX	MLX, MAX dimerization protein	1.43879	2.45127e-05	0.000937466	410.782	407.974	548.102	654.019
AC068631.3	NA	1.43868	0.000754297	0.0142115	306.172	294.677	418.838	482.063
MRPS18A	mitochondrial ribosomal protein S18A	1.43852	0.00351329	0.0438759	406.095	427.155	558.894	651.23
GRN	granulin precursor	1.43829	0.000247421	0.00606665	1368.77	1433.89	1968.33	2101.63
RNU5D-1	RNA, U5D small nuclear 1	1.43824	0.00389285	0.0467142	40.1141	45.4363	72.8834	73.2331
VDAC2	voltage dependent anion channel 2	1.43737	6.95707e-05	0.00224614	586.155	644.846	791.65	934.015
LIMK1	LIM domain kinase 1	1.43697	0.000362816	0.00815588	616.342	582.044	885.323	872.33
CTSD	cathepsin D	1.43693	0.00426242	0.0497304	641.143	487.122	794.641	843.721
FLNB	filamin B	1.43673	0.00283518	0.0378984	1183.21	1135.69	1468.51	1847.62
DNAJB6	DnaJ heat shock protein family (Hsp40) member B6	1.43653	2.4947e-06	0.00013655	971.818	1076	1293.41	1511.62
IKBKE	inhibitor of nuclear factor kappa B kinase subunit epsilon	1.43638	0.0027053	0.0366831	408.273	402.746	530.919	601.496
MRPS23	mitochondrial ribosomal protein S23	1.43621	0.000349747	0.00794279	563.769	690.148	798.332	975.334
SNRPB	small nuclear ribonucleoprotein polypeptides B and B1	1.43604	7.59097e-05	0.00241403	1753.77	1909.58	2422.41	2825.32
PDCD5	programmed cell death 5	1.43551	1.06781e-05	0.000467234	269.19	297.978	396.537	429.989
LETM1	leucine zipper and EF-hand containing transmembrane protein 1	1.43545	4.52833e-08	4.88462e-06	829.061	908.793	1173.86	1325.87
MYL6	myosin light chain 6	1.43515	1.4453e-06	8.66829e-05	2990.94	3343.07	4104.71	4730.79
SERPINB9	serpin family B member 9	1.43504	2.46854e-06	0.00013537	1091.74	1055.49	1435.7	1595.1
PSMA5	proteasome subunit alpha 5	1.43468	6.60766e-05	0.00215008	571.244	649.189	750.57	897.645
TSTA3	tissue specific transplantation antigen P35B	1.43457	0.000263312	0.00637665	300.206	282.226	382.836	422.348
STAT4	signal transducer and activator of transcription 4	1.43418	0.00124877	0.02073	169.188	242.28	354.438	386.441
PSMC1	proteasome 26S subunit, ATPase 1	1.43356	8.41221e-09	1.16161e-06	619.605	631.814	913.026	960.966
FTSJ3	FtsJ RNA methyltransferase homolog 3	1.43346	2.16902e-06	0.000121432	1130.69	1092.84	1409.95	1675.77
NOC2L	NOC2 like nucleolar associated transcriptional repressor	1.43301	5.4386e-06	0.00026084	710.146	766.963	881.806	1056.14
DMAC2	distal membrane arm assembly complex 2	1.43278	1.41121e-07	1.24052e-05	235.674	239.952	300.139	367.704
IRF5	interferon regulatory factor 5	1.43277	0.000790311	0.0146556	1179.96	1111.43	1538.18	1462.32
WDR1	WD repeat domain 1	1.43268	6.20576e-07	4.24007e-05	2696.8	2798.16	3487.88	3785.5
GALNT2	polypeptide N-acetylgalactosaminyltransferase 2	1.43266	4.93456e-06	0.00024003	939.495	1054.44	1648.14	1664.15
PGLS	6-phosphogluconolactonase	1.43263	0.000317457	0.007361	433.846	359.052	469.966	563.509
LONP1	lon peptidase 1, mitochondrial	1.43232	0.00011754	0.00339677	1217.27	1125.28	1404.43	1598.66
IDH3A	isocitrate dehydrogenase 3 (NAD(+)) alpha	1.4322	4.86981e-06	0.000237821	721.466	850.797	982.747	1202.3
H4C13	NA	1.43183	0.000482252	0.0101948	161.07	221.994	228.072	297.354
SEPHS1	selenophosphate synthetase 1	1.43152	0.000224977	0.00561927	220.772	233.476	268.108	305.605
PSMD13	proteasome 26S subunit, non-ATPase 13	1.43103	2.17082e-05	0.000850083	757.633	719.585	935.845	991.715
GSTP1	glutathione S-transferase pi 1	1.4308	0.000436835	0.00942209	677.93	738.193	976.96	1119.82
PPP1R7	protein phosphatase 1 regulatory subunit 7	1.43048	4.99405e-05	0.00171242	432.413	413.367	537.721	608.869
PPP1R16B	protein phosphatase 1 regulatory subunit 16B	1.42982	0.000108353	0.00319028	5426.44	5031.21	6715.78	7404.5
RILPL2	Rab interacting lysosomal protein like 2	1.42969	0.000557954	0.0114419	542.751	604.741	798.068	886.397
DHX37	DEAH-box helicase 37	1.42928	5.35792e-06	0.000258232	1094.3	1029.59	1180.2	1461.09
PSMB8	proteasome subunit beta 8	1.42924	8.06712e-05	0.00252724	1676.48	1908.79	2206.93	2943.37
FANCI	FA complementation group I	1.42877	0.000610797	0.012145	237.458	276.059	376.253	384.991
NUP205	nucleoporin 205	1.42865	0.000400352	0.00882452	916.448	1059.91	1242.89	1512.43
HSPBP1	HSPA (Hsp70) binding protein 1	1.42856	0.000403183	0.0088604	206.424	202.676	300.188	293.364
SLBP	stem-loop binding protein	1.42852	0.000255864	0.00623216	687.504	692.773	837.891	941.257
NHP2	NHP2 ribonucleoprotein	1.42847	5.13057e-08	5.35763e-06	419.634	463.884	632.196	734.232
CHCHD4	coiled-coil-helix-coiled-coil-helix domain containing 4	1.42821	2.62222e-05	0.000989989	114.177	181.068	193.919	264.983
ADGRE5	adhesion G protein-coupled receptor E5	1.42809	1.80609e-05	0.000733595	1032.75	1004.65	1375.89	1556.64
NSMCE2	NSE2 (MMS21) homolog, SMC5-SMC6 complex SUMO ligase	1.42734	0.000631685	0.0124095	128.127	128.912	175.456	202.418
PDCL3	phosducin like 3	1.42702	0.000851357	0.0154393	280.044	316.501	383.988	447.108
NEDD8	neural precursor cell expressed, developmentally down-regulated 8	1.427	0.000785229	0.0146073	543.706	622.314	731.47	905.9
DAD1	defender against cell death 1	1.42697	3.99687e-05	0.00143187	293.939	326.806	372.216	518.748
M6PR	mannose-6-phosphate receptor, cation dependent	1.42604	2.62769e-05	0.000990785	874.464	914.894	1142.47	1270.23
AC009120.2	NA	1.42586	6.77781e-07	4.50469e-05	1034.52	1180.29	1384.94	1608.48
CD3EAP	CD3e molecule associated protein	1.42561	5.78823e-05	0.00194	322.228	352.989	431.372	509.444
KIF11	kinesin family member 11	1.42487	0.000679246	0.013125	81.72	117.063	186.196	187.216
MVP	major vault protein	1.42419	9.67047e-06	0.000427591	2046.46	2256.97	2718.24	3143.69
CINP	cyclin dependent kinase 2 interacting protein	1.424	4.93496e-05	0.00169772	84.1444	94.0426	124.263	136.175
TSPAN17	tetraspanin 17	1.42381	0.00197669	0.0293252	279.185	238.805	357.598	373.99
AC145207.2	NA	1.4237	2.24103e-07	1.82809e-05	671.063	725.744	904.147	983.875
PDCD11	programmed cell death 11	1.42366	1.9423e-06	0.00011215	1181.21	1209.52	1548.6	1720.55
CIAO2B	cytosolic iron-sulfur assembly component 2B	1.42348	0.001772	0.0269117	147.69	137.338	176.469	214.296
AC116348.4	NA	1.42299	0.000414945	0.00905805	170.042	169.203	263.417	242.508
APEX1	apurinic/apyrimidinic endodeoxyribonuclease 1	1.42263	3.03988e-06	0.000160427	1124.77	1303.64	1527.38	1768.29
TONSL	tonsoku like, DNA repair protein	1.42247	0.00385837	0.0465852	280.823	255.532	370.544	392.528
PTPA	protein phosphatase 2 phosphatase activator	1.42221	0.000179058	0.00468285	378.839	359.664	480.159	526.325
AC068580.4	NA	1.42214	0.002246	0.0321537	438.64	350.316	476.907	574.389
TIMELESS	timeless circadian regulator	1.42185	0.00164262	0.0255395	1402.71	1075.41	1396.63	1602.23
CANX	calnexin	1.42043	6.69538e-06	0.000314459	3349.49	3995.96	4772.67	5416.06
AC068831.8	NA	1.42026	0.000326839	0.00751347	415.807	416.761	550.607	555.391
PRPF19	pre-mRNA processing factor 19	1.42009	1.64159e-06	9.61065e-05	924.24	1003.48	1312.39	1360.61
GRPEL1	GrpE like 1, mitochondrial	1.41999	0.000338356	0.00772395	219.54	235	283.845	358.57
AL136988.1	NA	1.41997	5.02329e-06	0.000243299	137.5	151.626	224.381	281.064
STRAP	serine/threonine kinase receptor associated protein	1.41982	0.000150555	0.00409055	585.868	557.937	759.886	807.365
MXD3	MAX dimerization protein 3	1.41974	7.41332e-06	0.000343251	459.618	488.195	613.105	669.326
GYPC	glycophorin C (Gerbich blood group)	1.4195	1.11443e-05	0.000484752	419.099	443.114	588.291	699.146
TOR3A	torsin family 3 member A	1.41834	0.000605659	0.0120673	408.459	472.1	538.256	655.813
AC008894.3	NA	1.4183	1.15802e-05	0.000502968	796.221	989.265	1104.27	1336.14
CYP51A1	cytochrome P450 family 51 subfamily A member 1	1.41818	4.62303e-06	0.000228421	837.676	954.163	1154.26	1277.32
XRCC6	X-ray repair cross complementing 6	1.41816	3.11446e-06	0.000164069	2980.37	3127.51	3871.44	4531.85
LPIN2	lipin 2	1.41784	0.00191799	0.0286258	1474.83	1757.77	2393.19	2570.2
TFRC	transferrin receptor	1.41779	0.000154909	0.00417742	666.609	792.148	1197.82	1165.25
PSMB7	proteasome subunit beta 7	1.41773	0.000330021	0.00756889	492.092	535.596	592.348	770.777
VDAC3	voltage dependent anion channel 3	1.4177	1.46462e-07	1.27982e-05	197.604	228.539	345.217	338.873
PLAAT4	NA	1.4175	0.00220694	0.0317489	241.811	423.893	528.186	585.512
KHSRP	KH-type splicing regulatory protein	1.41732	5.49538e-09	8.17313e-07	2698.27	2679.69	3467.26	3875.43
NDUFA8	NADH:ubiquinone oxidoreductase subunit A8	1.41721	0.00335027	0.0425436	83.2981	120.459	126.034	171.988
PARP12	poly(ADP-ribose) polymerase family member 12	1.41717	0.000839161	0.0152918	1763.33	1634.11	2447.57	2408.32
CHMP2A	charged multivesicular body protein 2A	1.41714	0.000114679	0.00333043	777.314	757.84	978.568	1085.97
CCT8	chaperonin containing TCP1 subunit 8	1.41693	0.000947036	0.0167297	1044.35	1111.58	1543.73	1667.34
NAA20	N(alpha)-acetyltransferase 20, NatB catalytic subunit	1.41666	0.000600799	0.0120029	206.297	193.132	269.378	273.431
CENPX	centromere protein X	1.41648	0.002722	0.0368371	64.3244	75.13	96.0681	118.873
RAC2	Rac family small GTPase 2	1.41567	1.81441e-05	0.000735961	2871.01	2807.29	3413.29	4152.42
PPP1R15A	protein phosphatase 1 regulatory subunit 15A	1.41534	8.66028e-05	0.00267325	3111.13	3059.47	4393	4321.51
PPM1K	protein phosphatase, Mg2+/Mn2+ dependent 1K	1.41508	0.00305458	0.0399605	1644.62	1885.54	2014.23	2568
PPAN-P2RY11	PPAN-P2RY11 readthrough	1.41473	0.000367734	0.00821626	840.182	795.854	977.98	1052.33
NOP14	NOP14 nucleolar protein	1.41461	2.2928e-05	0.000887231	2049.35	2255.35	2740.87	2785.84
PTPN1	protein tyrosine phosphatase, non-receptor type 1	1.41359	0.000296479	0.00695674	2599.79	2410.93	3019.83	3562.66
AL138752.2	NA	1.41358	1.28535e-05	0.000548563	399.812	505.227	593.409	675.882
POLR1E	RNA polymerase I subunit E	1.4135	4.05251e-05	0.00144652	357.485	388.754	477.572	530.177
SF3B4	splicing factor 3b subunit 4	1.41347	3.25159e-07	2.46151e-05	584.068	622.697	809.656	931.14
MIR6852	microRNA 6852	1.41256	0.00364388	0.0449163	230.365	210.641	260.399	323.586
HK1	hexokinase 1	1.41253	3.8313e-07	2.84192e-05	1378.41	1477.46	1801.66	2151.84
YBX1P1	Y-box binding protein 1 pseudogene 1	1.4124	0.00210931	0.0307805	34.0245	41.1454	43.811	59.1236
DOHH	deoxyhypusine hydroxylase	1.41231	0.000714784	0.0136327	84.5978	96.3699	129.897	144.271
SEC61A1	Sec61 translocon alpha 1 subunit	1.41231	0.000139948	0.0038879	920.554	892.877	1132.3	1219.4
FOXP4	forkhead box P4	1.41225	0.00139738	0.0226224	1080.38	1017.56	1268.18	1510.27
ARF3	ADP ribosylation factor 3	1.41213	5.28763e-05	0.00180429	1025.28	1054.02	1296.31	1536.68
PLEKHB2	pleckstrin homology domain containing B2	1.41206	8.43569e-08	7.91128e-06	622.325	683.472	868.644	896.873
FDPS	farnesyl diphosphate synthase	1.41188	2.95161e-05	0.00109332	785.476	791.841	1021.6	1118.29
PDIA3	protein disulfide isomerase family A member 3	1.41152	9.5649e-05	0.00288003	2968.78	3144	4145.35	4281.38
EIF4H	eukaryotic translation initiation factor 4H	1.41145	2.0876e-06	0.000117995	1661.83	1683.44	2015.52	2210.16
TXN2	thioredoxin 2	1.41106	0.000119883	0.00344758	298.977	312.163	467.956	475.594
PSMD9	proteasome 26S subunit, non-ATPase 9	1.41085	9.61913e-05	0.0028875	230.024	247.914	303.165	353.813
MARS1	NA	1.41047	3.34062e-06	0.000174733	1101.08	1219.95	1587.74	1775.11
PARK7	Parkinsonism associated deglycase	1.40982	2.38636e-05	0.000916213	579.383	638.567	791.734	888.059
VASP	vasodilator stimulated phosphoprotein	1.40937	0.000364602	0.00817615	1539.66	1531.43	1880.92	2232.35
CHSY1	chondroitin sulfate synthase 1	1.4091	0.00179781	0.0272476	472.783	648.789	656.333	847.259
E2F3	E2F transcription factor 3	1.40881	0.00259911	0.0357157	274.878	254.673	354.759	350.119
PSMA3	proteasome subunit alpha 3	1.40865	6.4234e-05	0.00210876	605.622	677.165	917.954	921.36
AL354836.1	NA	1.40846	0.000862389	0.0155706	152.872	193.448	249.499	243.568
ENTPD1	ectonucleoside triphosphate diphosphohydrolase 1	1.40844	0.00405985	0.0480524	1012.52	968.351	1367.54	1439.85
DKC1	dyskerin pseudouridine synthase 1	1.40816	0.00015271	0.00413141	994.643	1143.26	1498.47	1639.94
BLOC1S5-TXNDC5	BLOC1S5-TXNDC5 readthrough (NMD candidate)	1.40806	0.00100755	0.0175847	949.976	1109.48	1356.66	1501.46
AIFM1	apoptosis inducing factor mitochondria associated 1	1.40793	0.00281862	0.0377285	304.464	272.338	392.642	423.576
H2BC5	NA	1.40669	1.35264e-06	8.14569e-05	843.201	983.864	1206.39	1476.26
NDUFB4	NADH:ubiquinone oxidoreductase subunit B4	1.40637	0.00375856	0.0457482	168.773	160.581	207.882	250.591
PIP5K1A	phosphatidylinositol-4-phosphate 5-kinase type 1 alpha	1.40616	0.000397598	0.00877699	517.349	507.721	571.229	723.6
JPT2	Jupiter microtubule associated homolog 2	1.40558	4.31591e-06	0.000215781	403.494	421.973	506.947	568.41
H2BC12	NA	1.40535	1.81735e-05	0.000736141	1404.42	1728.53	1946.67	2390.32
GSR	glutathione-disulfide reductase	1.40449	0.000321413	0.00741769	546.328	545.061	708.922	733.064
P4HB	prolyl 4-hydroxylase subunit beta	1.40403	1.00676e-06	6.28116e-05	1599.63	1712.27	2241.87	2425.47
ALDH18A1	aldehyde dehydrogenase 18 family member A1	1.40401	1.25409e-05	0.00053913	281.743	338.907	403.445	484.096
GHITM	growth hormone inducible transmembrane protein	1.40367	6.38026e-07	4.30931e-05	819.867	921.668	1211.44	1378.46
DPH2	DPH2 homolog	1.40362	0.000734566	0.0139289	337.636	275.282	438.354	421.582
AC002985.1	NA	1.40334	2.07734e-05	0.000821635	879.771	892.116	1069.6	1218.89
AC000068.2	NA	1.4029	0.00061071	0.012145	73.2782	93.8802	110.133	129.946
TAP2	transporter 2, ATP binding cassette subfamily B member	1.40286	0.00017854	0.00467347	3661.82	3577.94	4885.74	5124.79
RPUSD4	RNA pseudouridine synthase D4	1.40264	0.00160537	0.0251062	222.846	229.968	283.36	328.525
HDLBP	high density lipoprotein binding protein	1.40251	3.46068e-10	8.56388e-08	1998.5	2288.83	2956.12	3064.2
GTF3C6	general transcription factor IIIC subunit 6	1.40235	3.20604e-06	0.000167992	293.264	334.263	475.487	477.898
AC008750.4	NA	1.40179	0.00201651	0.0297208	154.994	167.819	222.792	207.033
POLR2G	RNA polymerase II subunit G	1.40142	0.00230766	0.0326869	236.761	210.51	280.954	335.104
TDRD7	tudor domain containing 7	1.4011	0.000181312	0.00472085	432.813	492.486	593.082	750.584
SOCS1	suppressor of cytokine signaling 1	1.40052	0.00202507	0.0298099	2178.2	2477.87	2868.05	3250.01
PTBP1	polypyrimidine tract binding protein 1	1.40033	3.52696e-08	3.91932e-06	2598.78	2601.2	3331.85	3628.19
WDR12	WD repeat domain 12	1.39967	3.29104e-05	0.00120691	166.977	200.961	250.807	272.996
SCCPDH	saccharopine dehydrogenase (putative)	1.39965	0.00344075	0.0432451	50.1663	49.7955	79.7049	88.049
PFDN6	prefoldin subunit 6	1.39957	2.12731e-05	0.000837499	253.016	256.441	349.636	398.338
RMDN3	regulator of microtubule dynamics 3	1.39955	4.68166e-06	0.000229511	237.408	226.394	303.908	331.015
H3C11	NA	1.3993	0.00230178	0.0326193	255.217	380.323	429.711	542.048
C9orf64	chromosome 9 open reading frame 64	1.39912	0.0038569	0.0465852	87.9339	107.169	148.934	168.61
DNAJC9	DnaJ heat shock protein family (Hsp40) member C9	1.39852	0.000929885	0.0164959	580.205	552.037	654.274	740.092
PRMT5-AS1	PRMT5 antisense RNA 1	1.39842	0.00119389	0.0200388	560.103	563.596	732.441	784.027
NFKBIA	NFKB inhibitor alpha	1.39813	0.00282922	0.037836	1642.72	1606.29	1906.45	2195.91
DDB1	damage specific DNA binding protein 1	1.39799	1.69913e-06	9.90812e-05	2147.51	2172.09	2699.61	2994.57
AC005943.1	NA	1.39798	2.88026e-06	0.000154214	859.527	879.823	1023.75	1247.49
PGRMC1	progesterone receptor membrane component 1	1.39785	9.39199e-05	0.00283376	75.5577	94.0754	119.744	148.249
BUD31	BUD31 homolog	1.39781	7.00896e-06	0.000326925	461.679	433.665	567.262	676.618
PDAP1	PDGFA associated protein 1	1.39776	2.14404e-06	0.000120722	1964.17	2160.18	2552.94	2963.04
UFD1	ubiquitin recognition factor in ER associated degradation 1	1.39758	1.24121e-05	0.000535155	282.046	303.233	376.051	448.443
AP005329.1	NA	1.39747	0.000141539	0.00391366	2371.94	2555.42	3350.79	3627.44
LPXN	leupaxin	1.39684	1.00162e-05	0.000440894	1003.45	1104.31	1471.74	1498.48
NXT1	nuclear transport factor 2 like export factor 1	1.39638	0.0039207	0.0469773	148.483	156.028	182.89	247.504
C11orf98	chromosome 11 open reading frame 98	1.39598	1.19195e-05	0.000515427	449.276	462.239	590.2	648.58
INCENP	inner centromere protein	1.39581	0.000392077	0.00867459	716.55	740.465	903.224	1014.55
NEDD8-MDP1	NEDD8-MDP1 readthrough	1.3958	0.00197772	0.0293252	600.716	689.91	779.415	953.894
TOP1	DNA topoisomerase I	1.39575	0.00064677	0.012613	2970.7	3152.01	4100.06	4475.71
LIX1L-AS1	LIX1L antisense RNA 1	1.3951	9.12836e-06	0.000408529	633.913	656.055	882.943	1028.06
TTYH3	tweety family member 3	1.39478	0.000977378	0.0171832	544.34	515.234	764.149	729.67
SEM1	SEM1, 26S proteasome complex subunit	1.39466	0.000141944	0.00392118	214.11	284.722	340.966	399.934
RUVBL1	RuvB like AAA ATPase 1	1.39455	0.000219077	0.005514	586.714	607.06	734.59	875.7
HNRNPM	heterogeneous nuclear ribonucleoprotein M	1.39429	1.85167e-06	0.000107576	4344.35	4558.99	5503.89	5972.11
SFMBT2	Scm like with four mbt domains 2	1.39408	4.11616e-05	0.00146392	668.003	573.085	960.84	914.92
CBX6	chromobox 6	1.3936	0.000709986	0.0135588	965.448	1092.3	1273.12	1278.81
PDHA1	pyruvate dehydrogenase E1 alpha 1 subunit	1.39328	6.74306e-07	4.5003e-05	682.173	736.23	976.316	993.649
MRPL33	mitochondrial ribosomal protein L33	1.3932	0.00199161	0.0294523	86.4117	98.7119	98.1302	130.609
CTNNBL1	catenin beta like 1	1.3931	0.0039662	0.0473488	1098.95	1132.92	1327.86	1527.47
MIR3661	microRNA 3661	1.39291	0.000251311	0.00614159	226.677	230.963	349.599	343.347
SLC52A2	solute carrier family 52 member 2	1.39235	0.00110263	0.0188124	176.485	207.272	214.157	283.925
HARS1	NA	1.39143	4.69185e-06	0.000229511	626.238	634.63	899.78	873.973
ZYX	zyxin	1.39014	0.00226517	0.0323338	596.538	526.21	687.999	731.809
IRF8	interferon regulatory factor 8	1.39011	1.57365e-06	9.29989e-05	9260.55	10239.5	12011	13742.5
PPP4C	protein phosphatase 4 catalytic subunit	1.38986	0.000549697	0.0113041	693.852	661.319	826.651	894.771
ATP5F1A	ATP synthase F1 subunit alpha	1.38978	2.87951e-06	0.000154214	2099.39	2478.53	2962.9	3259.53
AP001458.2	NA	1.38967	1.97712e-06	0.000113715	423.926	443.797	558.247	596.823
IDH1	isocitrate dehydrogenase (NADP(+)) 1, cytosolic	1.38967	5.80693e-05	0.00194321	220.565	223.435	338.304	338.958
SLC39A1	solute carrier family 39 member 1	1.3894	0.000255149	0.00621988	254.792	279.843	344.76	405.628
SNX12	sorting nexin 12	1.38929	1.77936e-05	0.000724738	259.992	257.26	316.537	381.283
RPL22L1	ribosomal protein L22 like 1	1.38913	9.98071e-07	6.24017e-05	345.974	511.933	606.665	735.302
UMPS	uridine monophosphate synthetase	1.38906	0.00107835	0.0184732	402.009	395.994	449.32	495.989
AL021546.1	NA	1.3889	0.000198195	0.00504882	346.675	392.702	472.34	559.498
ACLY	ATP citrate lyase	1.38889	4.9345e-08	5.20829e-06	1744.78	1927.54	2264.17	2620.58
NDUFA4	NDUFA4, mitochondrial complex associated	1.38885	0.000695533	0.0133608	197.812	221.898	287.635	339.14
AC010618.3	NA	1.38879	0.00103372	0.0178749	199.987	178.575	275.237	251.695
ACADVL	acyl-CoA dehydrogenase very long chain	1.38871	2.96104e-06	0.000157965	1067.69	1064.66	1536.49	1361.21
CARD11-AS1	NA	1.38843	1.63156e-05	0.00067394	1549.85	1564.49	1828.58	2096.45
FH	fumarate hydratase	1.3884	7.21851e-08	6.96953e-06	240.994	298.659	447.806	408.073
PSMB1	proteasome subunit beta 1	1.38801	9.91935e-05	0.00296549	531.502	637.446	769.653	882.674
CARM1	coactivator associated arginine methyltransferase 1	1.388	0.000127556	0.00362065	609.031	593.248	619.503	825.903
PFDN2	prefoldin subunit 2	1.38793	2.58877e-05	0.000978617	322.893	398.491	464.314	580.58
RIPK2	receptor interacting serine/threonine kinase 2	1.38786	0.000735771	0.0139427	203.996	249.316	377.472	329.781
NMT1	N-myristoyltransferase 1	1.38718	6.31312e-07	4.27595e-05	1783.86	2000.22	2207.68	2672.7
AC011452.2	NA	1.38698	2.43676e-05	0.000933131	184.256	222.955	283.203	317.348
IMPDH2	inosine monophosphate dehydrogenase 2	1.38648	0.000104103	0.00309348	1496.05	1698.94	1999.49	2274.01
POLR1A	RNA polymerase I subunit A	1.38643	4.99514e-05	0.00171242	910.868	883.042	1148.19	1258.45
SNHG16	small nucleolar RNA host gene 16	1.38637	0.000348019	0.0079261	384.125	440.157	501.204	637.284
EFTUD2	elongation factor Tu GTP binding domain containing 2	1.3863	3.02723e-08	3.42869e-06	1031.04	1070.78	1250.56	1404.2
RFC4	replication factor C subunit 4	1.38617	0.00254961	0.0351885	206.821	212.23	284.504	265.902
ELF4	E74 like ETS transcription factor 4	1.38592	6.16129e-06	0.0002917	833.434	903.496	1117.6	1241.19
TMX2	thioredoxin related transmembrane protein 2	1.38576	0.000157138	0.00422846	335.642	404.739	503.255	582.919
AC006030.1	NA	1.3856	4.4444e-06	0.000221079	489.719	455.449	675.879	695.994
NEMP1	nuclear envelope integral membrane protein 1	1.38556	0.00309696	0.0403002	458.728	489.822	613.189	673.168
RPIA	ribose 5-phosphate isomerase A	1.38546	4.16002e-05	0.00147418	220.795	292.658	367.148	399.13
SRI	sorcin	1.38539	0.00329028	0.0420722	203.538	243.045	355.533	363.326
EIF3B	eukaryotic translation initiation factor 3 subunit B	1.38505	4.57743e-06	0.00022693	2217.99	2180.31	2504.45	2988.55
AC090527.3	NA	1.38475	0.001538	0.0243239	461.226	507.564	614.002	682.273
PTCH2	patched 2	1.38472	0.00311143	0.0404528	126.256	157.514	143.792	236.222
ARMC6	armadillo repeat containing 6	1.38449	0.000152781	0.00413141	186.658	188.699	255.214	294.636
AL669918.1	NA	1.38432	0.000325454	0.00748747	2850.57	2936.68	3806.91	4230.28
HNRNPA1	heterogeneous nuclear ribonucleoprotein A1	1.38366	3.09022e-05	0.00114179	9525.73	10730.5	13333.5	14687.3
AL358472.7	NA	1.38352	0.000350684	0.00794991	416.502	445.902	553.782	665.608
NRBP1	nuclear receptor binding protein 1	1.3833	6.8491e-07	4.53241e-05	1283.42	1363.73	1619.62	1875.86
COX5B	cytochrome c oxidase subunit 5B	1.38255	0.00338086	0.0427759	701.226	755.36	896.459	1070.7
CYB5B	cytochrome b5 type B	1.38254	0.00429195	0.0499563	447.46	453.406	647.264	644.314
PEF1	penta-EF-hand domain containing 1	1.38233	4.57835e-05	0.00160504	337.505	354.775	478.735	495.126
AL049650.2	NA	1.38229	0.000452812	0.0096496	1083.39	1091.53	1484.72	1547.59
YIPF2	Yip1 domain family member 2	1.38214	0.00320783	0.041341	267.044	247.808	292.762	361.095
PRKCD	protein kinase C delta	1.38178	9.92928e-05	0.00296549	822.028	792.287	908.174	1007.61
CANT1	calcium activated nucleotidase 1	1.38168	8.64301e-05	0.00267072	585.182	576.992	736.799	791.872
SSR3	signal sequence receptor subunit 3	1.38162	0.00127994	0.0211276	820.953	873.621	1135.06	1252.06
RFC2	replication factor C subunit 2	1.38159	0.000808205	0.0148976	219.651	253.598	336.787	387.662
RPL7L1	ribosomal protein L7 like 1	1.38154	1.50291e-08	1.88331e-06	568.558	771.236	929.557	982.63
MRPL32	mitochondrial ribosomal protein L32	1.38118	0.00213055	0.0310596	221.732	246.975	341.668	371.547
PTMA	prothymosin alpha	1.38064	5.0837e-05	0.00173873	21842.1	22334.3	26526.8	30930.3
ANXA7	annexin A7	1.3804	0.000364496	0.00817615	836.674	886.261	1038.56	1121.01
MRPL21	mitochondrial ribosomal protein L21	1.38018	0.00101173	0.0176238	245.142	223.995	296.656	354.815
ACTN4	actinin alpha 4	1.38014	7.96935e-05	0.00250193	2959.39	2987.11	3519.34	4181.15
SNF8	SNF8, ESCRT-II complex subunit	1.38002	0.000139859	0.0038879	504.35	497.081	715.115	690.692
PPP5C	protein phosphatase 5 catalytic subunit	1.3798	0.000372379	0.00830743	468.106	503.196	608.869	737.388
SRP19	signal recognition particle 19	1.37977	1.67007e-05	0.000687834	578.97	603.649	778.593	820.571
TOMM34	translocase of outer mitochondrial membrane 34	1.37976	0.00077279	0.0144422	246.468	251.071	309.589	375.773
SMIM12	small integral membrane protein 12	1.37974	0.00182158	0.0275369	334.529	289.372	367.134	413.838
MYL12B	myosin light chain 12B	1.37967	0.000478063	0.0101135	1924.06	1946.34	2355.14	2673.61
PSMG1	proteasome assembly chaperone 1	1.37928	0.00124745	0.02073	83.0052	85.6376	150.44	136.482
FANCG	FA complementation group G	1.37919	0.000940043	0.0166361	106.74	104.077	141.4	164.329
UBFD1	ubiquitin family domain containing 1	1.37877	0.000227011	0.00565763	402.558	402.358	544.322	533.788
TRAF7	TNF receptor associated factor 7	1.37859	1.25776e-05	0.000539876	712.995	619.786	892.844	890.257
GPKOW	G-patch domain and KOW motifs	1.37853	0.000597267	0.0119405	310.236	330.119	354.902	459.36
SUCLG1	succinate-CoA ligase alpha subunit	1.37815	0.0015368	0.0243239	244.422	263.819	353.973	354.127
FKBP5	FK506 binding protein 5	1.37811	0.00342376	0.0431051	450.687	527.632	703.349	783.46
ME2	malic enzyme 2	1.37718	0.000386463	0.0085697	798.488	974.243	1046.34	1226.42
NOP9	NOP9 nucleolar protein	1.37713	1.24363e-05	0.000535417	599.642	611.806	739.764	885.452
CARD11	caspase recruitment domain family member 11	1.37698	1.03383e-06	6.42281e-05	5033.21	4873.75	5952.25	6569.12
ABCF1	ATP binding cassette subfamily F member 1	1.37698	5.77993e-07	4.03335e-05	2172.76	2239.06	2716.4	2991.84
TARBP2	TARBP2, RISC loading complex RNA binding subunit	1.37684	0.000820773	0.0150686	160.52	160.612	208.432	209.82
AC008750.8	NA	1.37677	0.000524185	0.0108706	194.718	209.566	284.568	272.111
TREX2	three prime repair exonuclease 2	1.37667	0.00379142	0.0460032	156.765	138.377	193.062	202.692
AAR2	AAR2 splicing factor homolog	1.37656	0.00086654	0.015636	293.998	275.762	343.328	414.306
NDUFB2-AS1	NDUFB2 antisense RNA 1	1.37652	0.00389261	0.0467142	153.775	174.218	174.862	222.71
ATP5MPL	ATP synthase membrane subunit 6.8PL	1.37645	1.73869e-05	0.000713079	696.998	816.519	988.441	1019.21
COASY	Coenzyme A synthase	1.37644	0.000621516	0.0123121	453.514	436.043	527.828	627.07
FKBP11	FK506 binding protein 11	1.3763	0.000144781	0.00396975	170.712	205.727	322.767	346.346
RINL	Ras and Rab interactor like	1.37578	0.00022898	0.0056903	253.028	285.669	355.086	437.351
NAXE	NAD(P)HX epimerase	1.37536	0.00353688	0.0440201	288.22	285.044	338.587	368.861
SOD2-OT1	SOD2 overlapping transcript 1	1.37495	0.000317833	0.00736392	58.2686	88.6023	111.659	114.841
TMSB4X	thymosin beta 4 X-linked	1.37492	2.58561e-05	0.000978617	7137.66	7477.56	8916.23	11574.4
PGAM5	PGAM family member 5, mitochondrial serine/threonine protein phosphatase	1.37468	2.53627e-05	0.000963718	563.844	603.352	753.103	852.055
MTA2	metastasis associated 1 family member 2	1.37453	1.43021e-05	0.000603391	1547.14	1474.34	1964.94	2024.61
RUSC1-AS1	RUSC1 antisense RNA 1	1.37442	2.66493e-05	0.00100342	516.361	576.177	734.757	800.417
SUMO2	small ubiquitin-like modifier 2	1.37348	5.59913e-05	0.0018887	1281.69	1352.06	1561.03	1859
CSNK2B	casein kinase 2 beta	1.3734	0.000122566	0.00351443	793.644	869.578	1002.22	1200.11
CS	citrate synthase	1.37322	3.57667e-06	0.000184459	896.17	909.025	1129.23	1239.86
CLPP	caseinolytic mitochondrial matrix peptidase proteolytic subunit	1.37301	0.00297994	0.0391965	223.582	251.599	272.419	347.841
MIEF1	mitochondrial elongation factor 1	1.37298	4.88018e-06	0.000237933	649.208	659.614	778.571	878.432
RRP7A	ribosomal RNA processing 7 homolog A	1.37255	0.00315717	0.0408605	1309	1115.83	1519.73	1718.2
POLR2K	RNA polymerase II subunit K	1.37251	0.000269402	0.0064868	119.697	150.228	182.339	199.431
CSNK1G1	casein kinase 1 gamma 1	1.37213	0.00404955	0.0479883	587.018	588.797	690.547	814.565
DDX54	DEAD-box helicase 54	1.37212	6.6627e-05	0.0021656	1877.45	1859.72	2281.9	2739.42
DDX21	DExD-box helicase 21	1.3718	0.00352304	0.0439232	2204.7	2636.25	3486.15	3571.31
AC137630.3	NA	1.37087	0.000285037	0.00675826	148.814	168.409	225.414	241.975
ARPC5	actin related protein 2/3 complex subunit 5	1.37081	9.32562e-05	0.00283114	910.554	1069.74	1165.79	1435.49
SARS1	NA	1.37078	1.37639e-07	1.22084e-05	1392.41	1531.1	1672.48	1952.56
H2BC15	NA	1.37064	0.00201274	0.0296801	500.846	584.96	661.358	806.13
NDUFAB1	NADH:ubiquinone oxidoreductase subunit AB1	1.37036	0.000693589	0.0133452	218.628	264.742	355.684	389.052
SNRPD2	small nuclear ribonucleoprotein D2 polypeptide	1.37035	0.000921815	0.0163768	461.655	464.93	523.473	700.348
LYPLA2	lysophospholipase II	1.37015	1.45751e-06	8.70604e-05	264.111	287.059	395.957	406.795
PHF11	PHD finger protein 11	1.37	0.000219736	0.00552586	1381.48	1751.07	2358.07	2438.28
MEA1	male-enhanced antigen 1	1.36998	0.00056356	0.0115008	712.933	683.72	820.042	1000.8
SMIM30	small integral membrane protein 30	1.36966	0.00169654	0.0260384	59.1497	71.6356	66.8564	91.3467
AC010327.6	NA	1.3696	8.90111e-05	0.00272533	722.77	647.055	825.373	955.951
LARP1	La ribonucleoprotein domain family member 1	1.36946	2.85039e-05	0.00106018	3252.75	3415.22	3920.97	4481.83
RAB5IF	RAB5 interacting factor	1.36931	0.000207982	0.00527533	195.448	179.362	289.147	278.881
GRSF1	G-rich RNA sequence binding factor 1	1.36901	0.000757916	0.0142595	943.899	926.69	1201.79	1243.4
AC051619.6	NA	1.36892	0.00435718	0.0503573	151.554	169.366	246.144	215.727
COPG1	coatomer protein complex subunit gamma 1	1.36855	4.78958e-05	0.00166129	1067.42	1086.13	1470.28	1580.72
PSMC5	proteasome 26S subunit, ATPase 5	1.36846	1.2596e-05	0.000539876	794.955	811.125	1128.05	1132.6
DCAF7	DDB1 and CUL4 associated factor 7	1.3682	4.80573e-05	0.00166493	1570.6	1646.46	1923.93	2323.05
PTGES3L-AARSD1	PTGES3L-AARSD1 readthrough	1.36772	0.00348524	0.0436366	245.63	224.99	331.549	331.991
PPT1	palmitoyl-protein thioesterase 1	1.36756	0.000160525	0.00429349	1017.57	1066.78	1361.21	1588.63
MICB	MHC class I polypeptide-related sequence B	1.36733	0.000531501	0.0110068	297.323	352.063	361.889	471.567
ZNRD1	zinc ribbon domain containing 1	1.36678	0.00376254	0.0457482	146.469	161.669	219.268	256.751
SLC4A2	solute carrier family 4 member 2	1.3664	0.00063597	0.0124604	589.038	491.035	656.177	698.625
TBCA	tubulin folding cofactor A	1.36628	0.000817963	0.0150358	768.681	841.873	999.66	1160.03
IDH3B	isocitrate dehydrogenase 3 (NAD(+)) beta	1.36594	0.000465755	0.00988516	569.265	498.529	625.443	719.392
UQCRH	ubiquinol-cytochrome c reductase hinge protein	1.3657	0.00149618	0.023822	430.861	474.367	583.164	609.682
TGIF1	TGFB induced factor homeobox 1	1.36553	0.00073904	0.0139687	615.34	593.248	746.887	881.762
SUMO1	small ubiquitin-like modifier 1	1.36537	0.000132031	0.00373491	532.27	546.372	743.259	780.174
TXLNA	taxilin alpha	1.36517	0.000211144	0.00534171	1710.73	1626.7	1917.4	2308.33
CORO1A	coronin 1A	1.3649	0.000247373	0.00606665	4550.03	4612.33	5136.23	6090.49
ATP6V0D1	ATPase H+ transporting V0 subunit d1	1.36481	0.000423194	0.00918366	415.237	426.781	566.261	571.328
NT5C3A	5'-nucleotidase, cytosolic IIIA	1.36434	0.000689278	0.0132753	346.761	489.917	526.768	719.838
PSMD4	proteasome 26S subunit, non-ATPase 4	1.36405	1.10194e-05	0.000480027	1312.65	1427.28	1650.95	1946.04
HMGN2	high mobility group nucleosomal binding domain 2	1.36382	1.28414e-05	0.000548563	1762.77	1877.67	2264.34	2631.93
CHST11	carbohydrate sulfotransferase 11	1.36382	3.11152e-05	0.00114678	762.387	717.652	890.57	1135.73
MBD3	methyl-CpG binding domain protein 3	1.36373	2.72516e-06	0.000146979	818.325	855.162	1096.54	1135.79
AC091133.1	NA	1.36353	0.00281138	0.0376829	158.56	197.148	272.957	260.498
MED24	mediator complex subunit 24	1.36346	7.9206e-05	0.00248928	736.7	744.495	914.129	974.577
TMEM41A	transmembrane protein 41A	1.36341	0.00268797	0.0365811	87.8991	115.176	132.274	144.957
LSM5	LSM5 homolog, U6 small nuclear RNA and mRNA degradation associated	1.36339	0.00356263	0.0441922	259.832	285.229	332.151	377.724
CAP1	cyclase associated actin cytoskeleton regulatory protein 1	1.36337	2.69524e-06	0.000145632	3069.99	3502.14	4243	4977.7
IARS1	NA	1.36326	3.72503e-05	0.00134595	1185.55	1240.1	1584.65	1587.2
MRPS16	mitochondrial ribosomal protein S16	1.36323	0.00306599	0.0400181	375.813	386.264	494.531	509.202
HYPK	huntingtin interacting protein K	1.36302	1.62326e-08	2.00848e-06	768.264	830.273	1032.27	1128.54
CAD	carbamoyl-phosphate synthetase 2, aspartate transcarbamylase, and dihydroorotase	1.36256	0.000113786	0.00331104	685.77	684.926	850.592	891.365
PLEKHO1	pleckstrin homology domain containing O1	1.36238	0.000135485	0.00379617	2393.11	2753.35	3371.79	3792.47
FAM98A	family with sequence similarity 98 member A	1.3622	4.10047e-05	0.0014601	197.716	256.436	319.731	354.013
PPRC1	peroxisome proliferator-activated receptor gamma, coactivator-related 1	1.3622	9.35676e-05	0.00283376	918.025	930.352	1162.55	1228.03
MCUR1	mitochondrial calcium uniporter regulator 1	1.36193	0.00196665	0.0292346	289.327	281.957	322.844	383.269
RBM8A	RNA binding motif protein 8A	1.36155	2.48731e-05	0.000950017	1491.71	1509.23	1782.39	2185.47
CXorf56	chromosome X open reading frame 56	1.36144	0.000991154	0.0173632	253.255	256.436	335.329	363.915
AL513165.2	NA	1.36072	0.000385946	0.00856469	294.362	325.857	353.35	441.658
RARS1	NA	1.36064	0.000291993	0.00688198	337.918	402.195	503.464	474.005
PLIN3	perilipin 3	1.3606	0.000622854	0.0123171	468.02	517.606	603.512	672.912
IRF2	interferon regulatory factor 2	1.36024	0.00055616	0.0114131	1947.35	2359.43	2381.73	3191.78
MYL12A	myosin light chain 12A	1.3597	0.00014866	0.00405346	3718.09	4114.54	5309.54	5868.59
NDUFB10	NADH:ubiquinone oxidoreductase subunit B10	1.35916	7.80023e-06	0.000358908	547.828	646.468	704.547	943.747
MLST8	MTOR associated protein, LST8 homolog	1.35888	0.000292039	0.00688198	500.403	444.007	631.057	575.316
MRPL10	mitochondrial ribosomal protein L10	1.35886	1.16493e-05	0.000505228	253.998	293.759	375.511	427.305
AP2A1	adaptor related protein complex 2 subunit alpha 1	1.35877	0.000902513	0.0161465	645.28	678.953	828.157	918.722
EFHD2	EF-hand domain family member D2	1.35859	0.000283544	0.0067446	1246.66	1345.96	1634.62	1841.07
CHRAC1	chromatin accessibility complex subunit 1	1.35849	0.000109916	0.00321431	452.235	557.36	632.613	718.906
ATP2A2	ATPase sarcoplasmic/endoplasmic reticulum Ca2+ transporting 2	1.35819	0.000442317	0.0095145	1154.59	1173.37	1340.53	1525.02
COPE	coatomer protein complex subunit epsilon	1.35813	6.45961e-05	0.00211594	1429.29	1373.66	1723.77	1979.32
SRA1	steroid receptor RNA activator 1	1.35795	0.00337717	0.0427562	236.7	230.505	293.417	309.811
GUK1	guanylate kinase 1	1.35774	0.000777246	0.0144863	1162.79	1167.61	1308.9	1666.48
EEF1E1	eukaryotic translation elongation factor 1 epsilon 1	1.3577	0.000826243	0.0151427	92.0356	110.997	126.979	149.993
AC069234.2	NA	1.3574	0.00219884	0.0316943	123.954	112.695	162.704	163.248
TOMM70	translocase of outer mitochondrial membrane 70	1.35732	0.00410716	0.0484761	735.567	730.617	874.081	970.839
HNRNPA1P7	heterogeneous nuclear ribonucleoprotein A1 pseudogene 7	1.35709	0.00100294	0.0175279	61.3189	69.8884	85.7809	100.245
PTGES2	prostaglandin E synthase 2	1.35631	0.00153021	0.0242528	361.503	341.641	443.101	455.425
MAP4	microtubule associated protein 4	1.35606	4.23333e-05	0.00149655	2057.01	2247.3	2597.78	2895.81
PUF60	poly(U) binding splicing factor 60	1.35597	0.00028441	0.00675394	1318.98	1381.72	1634.2	1968.3
NDUFV1	NADH:ubiquinone oxidoreductase core subunit V1	1.35577	0.000730227	0.0138644	495.669	592.304	684.643	815.417
H2BC4	NA	1.35554	3.40898e-05	0.00124705	1328.94	1559.79	1939.18	2377.88
PHB2	prohibitin 2	1.35549	4.89675e-05	0.0016905	1620.01	1597.23	1952.69	2176.57
NDUFA2	NADH:ubiquinone oxidoreductase subunit A2	1.35479	0.000375652	0.00835513	189.405	194.488	263.489	279.185
HNRNPA1P48	heterogeneous nuclear ribonucleoprotein A1 pseudogene 48	1.35436	0.000902027	0.0161465	64.1845	72.5158	93.7341	115.208
OLA1	Obg like ATPase 1	1.35417	0.00254596	0.0351823	367.033	438.42	551.654	613.883
AL359762.3	NA	1.35411	0.000163699	0.00435466	329.197	389.628	439.734	499.928
ETFA	electron transfer flavoprotein subunit alpha	1.35409	0.000134384	0.0037761	366.457	448.907	543.035	596.722
PMF1-BGLAP	PMF1-BGLAP readthrough	1.35395	0.00218862	0.0316067	211.649	193.505	266.321	241.16
ZMAT2	zinc finger matrin-type 2	1.35384	0.000763117	0.0143227	1445.02	1569.1	1862.62	2305.3
SSBP1	single stranded DNA binding protein 1	1.35379	0.000191022	0.00490001	556.923	631.055	800.806	905.754
COPS3	COP9 signalosome subunit 3	1.35362	0.00227538	0.0324268	384.358	389.907	454.365	509.56
SLC25A3	solute carrier family 25 member 3	1.35356	0.000166669	0.00440978	1012.4	1039.75	1355.81	1412.39
DARS2	aspartyl-tRNA synthetase 2, mitochondrial	1.35355	0.000998697	0.0174682	333.173	363.732	407.259	492.949
CAPRIN1	cell cycle associated protein 1	1.35319	2.50865e-06	0.000137059	2207.79	2657.5	3271.83	3659.8
PNPO	pyridoxamine 5'-phosphate oxidase	1.35313	0.00170743	0.0261605	214.815	272.797	340.851	375.155
CHP1	calcineurin like EF-hand protein 1	1.35289	0.00215019	0.031284	328.191	297.978	379.902	403.957
NRBF2	nuclear receptor binding factor 2	1.35255	0.00270679	0.0366831	261.479	251.599	350.01	340.908
GTF2F1	general transcription factor IIF subunit 1	1.35217	0.000144208	0.00395773	1660.96	1562.89	1876.95	2428.15
FADD	Fas associated via death domain	1.35204	0.000576498	0.0116538	401.374	356.4	402.89	486.604
RNPS1	RNA binding protein with serine rich domain 1	1.35174	0.000331781	0.00759742	2804.34	2526.66	3380.29	3651.1
XPO5	exportin 5	1.35156	7.27185e-06	0.000337762	497.397	498.924	572.518	712.177
RCC2	regulator of chromosome condensation 2	1.35134	0.000366121	0.00819265	1761.53	1864.63	1910.2	2435.6
NOP14-AS1	NOP14 antisense RNA 1	1.35122	5.97587e-05	0.00198884	860.764	824.375	1011.41	1027.05
AC010642.2	NA	1.35061	8.77023e-05	0.00270435	532.53	546.148	664.776	757.025
AC008575.1	NA	1.3506	0.000314756	0.00730828	429.442	500.856	586.158	650.992
PSMD12	proteasome 26S subunit, non-ATPase 12	1.35007	0.000361783	0.00814511	405.982	438.034	583.267	608.332
RNF31	ring finger protein 31	1.34993	2.08282e-05	0.000822183	989.75	1000.72	1288.95	1345.91
UBE2Z	ubiquitin conjugating enzyme E2 Z	1.34951	0.00126411	0.0209142	999.229	1014.26	1285.05	1414.21
SNX20	sorting nexin 20	1.34941	7.69718e-05	0.00243248	735.31	880.197	998.809	1214.18
HMGCS1	3-hydroxy-3-methylglutaryl-CoA synthase 1	1.3493	0.00340707	0.042943	813.42	939.782	1186.91	1308.26
MAIP1	matrix AAA peptidase interacting protein 1	1.34867	0.00183004	0.0276275	135.324	149.211	208.785	237.02
PABPC4-AS1	PABPC4 antisense RNA 1	1.34775	0.00346058	0.0434317	153.238	167.381	236.304	212.114
PIR	pirin	1.34755	0.00146577	0.0234605	9.06168	16.9065	27.6222	26.9997
AATF	apoptosis antagonizing transcription factor	1.34718	2.17797e-05	0.000851752	1538.67	1624.76	1814.64	2130.75
POLE3	DNA polymerase epsilon 3, accessory subunit	1.34707	0.000214185	0.00540473	1028.24	1098.79	1322.21	1556.45
CLPB	ClpB homolog, mitochondrial AAA ATPase chaperonin	1.34696	0.00164424	0.0255513	329.1	325.822	392.59	469.205
TCTN3	tectonic family member 3	1.34661	0.00167561	0.0258614	183.839	201.097	256.167	268.616
PIK3AP1	phosphoinositide-3-kinase adaptor protein 1	1.3465	5.45699e-05	0.00185563	4141.59	4706.11	5165.05	6081.21
TNIP2	TNFAIP3 interacting protein 2	1.34648	0.00079902	0.0147613	1216.87	1256.47	1588.98	1846.01
NSUN2	NOP2/Sun RNA methyltransferase family member 2	1.34591	0.000221077	0.00555012	942.212	928.893	1158.75	1379.42
SRF	serum response factor	1.34569	0.00030464	0.00712553	824.276	755.668	966.673	1079.48
AGPAT3	1-acylglycerol-3-phosphate O-acyltransferase 3	1.34525	5.89552e-09	8.68056e-07	712.413	787.572	988.532	1080.29
SRP68	signal recognition particle 68	1.34517	0.000401987	0.00884732	794.799	879.908	1044.7	1137.96
AC008982.1	NA	1.34514	4.0404e-06	0.000204436	1708.69	1774.06	2269.36	2313.71
TICAM1	toll like receptor adaptor molecule 1	1.3447	0.000190573	0.00489276	390.655	368.774	484.674	529.025
PSME1	proteasome activator subunit 1	1.34442	0.00101978	0.0177171	8803.46	9676.36	11133.5	13087
LSM12	LSM12 homolog	1.34422	0.00437711	0.0505181	241.76	266.45	287.536	349.765
PRDX6	peroxiredoxin 6	1.34409	0.000128937	0.00365442	430.598	544.505	652.147	738.59
ANXA6	annexin A6	1.34406	7.69857e-05	0.00243248	3999.23	4464.38	4704.73	6049.33
UQCR10	ubiquinol-cytochrome c reductase, complex III subunit X	1.34398	0.000424581	0.00920697	203.603	233.904	257.624	344.224
FTSJ1	FtsJ RNA methyltransferase homolog 1	1.34341	0.000962532	0.0169728	283.283	306.196	350.132	418.453
SND1	staphylococcal nuclease and tudor domain containing 1	1.34304	4.6625e-05	0.00162872	2036.22	2127.05	2508.76	2823.29
AC080112.4	NA	1.34278	0.00330313	0.0421816	148.953	181.329	193.891	247.994
PIN1	peptidylprolyl cis/trans isomerase, NIMA-interacting 1	1.34267	3.59777e-05	0.00130799	405.668	415.137	548.776	568.272
CXXC1	CXXC finger protein 1	1.34262	8.11483e-05	0.00253948	1267.69	1131.94	1408.07	1496.53
IGLV3-27	immunoglobulin lambda variable 3-27	1.34262	0.00247185	0.034384	13.2958	32.7564	29.553	42.5228
SMARCD2	SWI/SNF related, matrix associated, actin dependent regulator of chromatin, subfamily d, member 2	1.34249	0.000132431	0.00373904	1453.42	1439.18	1667.98	1920.65
EWSR1	EWS RNA binding protein 1	1.34233	0.000175551	0.00460341	3453.44	3472.48	4308.64	4970.6
DNAJC8	DnaJ heat shock protein family (Hsp40) member C8	1.34207	0.00271617	0.0367751	1153.18	1226.55	1421.11	1626
SOD2.1	NA	1.34174	0.00110871	0.0188834	507.673	716.415	885.376	880.542
DNAJC7	DnaJ heat shock protein family (Hsp40) member C7	1.34142	0.000147156	0.00401616	1062.39	1133.04	1371.67	1578.56
NONO	non-POU domain containing octamer binding	1.34131	0.000149888	0.00407939	3353.29	3514.87	3994.18	4665.81
PPP1R8	protein phosphatase 1 regulatory subunit 8	1.34127	0.00107801	0.0184732	580.19	621.212	720.698	838.134
IPPK	inositol-pentakisphosphate 2-kinase	1.34126	0.00333111	0.0423917	203.454	200.961	250.995	286.312
ZNF598	zinc finger protein 598	1.3412	0.00183039	0.0276275	898.021	784.632	1072.43	1041.45
KPNB1	karyopherin subunit beta 1	1.34075	0.000404782	0.00887566	4993.93	5503.08	6448.82	6936.94
CUEDC2	CUE domain containing 2	1.34072	0.000145485	0.00398535	253.315	269.224	342.361	377.634
CDV3	CDV3 homolog	1.34053	9.58329e-05	0.00288013	5080.77	5214.93	6190.36	6957.45
SNHG8	small nucleolar RNA host gene 8	1.34043	0.000125749	0.00357783	290.479	354.029	367.028	436.533
C1orf43	chromosome 1 open reading frame 43	1.3402	8.22295e-05	0.00256514	638.398	696.151	840.927	942.225
MRPS35	mitochondrial ribosomal protein S35	1.34013	0.000154251	0.00416709	397.315	398.066	517.273	546.835
CTSZ	cathepsin Z	1.33999	0.00220551	0.0317444	1653.87	1742.48	2185.97	2567.27
EIF2S1	eukaryotic translation initiation factor 2 subunit alpha	1.33992	0.000871696	0.0156809	563.999	630.898	769.658	788.225
TMED9	transmembrane p24 trafficking protein 9	1.33977	7.93569e-06	0.000362311	817.26	958.39	1117.97	1275.85
TMEM70	transmembrane protein 70	1.3395	0.00138771	0.0224906	156.46	182.54	226.552	269.243
UBR7	ubiquitin protein ligase E3 component n-recognin 7 (putative)	1.33903	0.000729909	0.0138644	433.479	422.105	451.821	575.362
CACYBP	calcyclin binding protein	1.33872	0.000252029	0.00615401	831.545	872.261	1090.98	1153.49
PALM2AKAP2	NA	1.33868	0.00267151	0.0363879	13413	14898.9	16456.4	19980.2
AC018523.2	NA	1.33845	0.00136923	0.02224	470.428	540.631	667.469	683.733
ARPC4	actin related protein 2/3 complex subunit 4	1.33835	0.000725303	0.0138066	1435.29	1595.48	1918.61	2091.82
ETFB	electron transfer flavoprotein subunit beta	1.33805	0.000204804	0.0051992	288.261	328.278	406.683	448.289
MAP3K8	mitogen-activated protein kinase kinase kinase 8	1.3377	0.00111595	0.0189519	812.305	1013.45	1134.83	1322.53
AL110118.2	NA	1.33764	0.0035425	0.044042	63.4471	80.3083	82.0753	113.824
KIF22	kinesin family member 22	1.33756	0.000868774	0.0156475	422.997	445.901	572.063	604.068
PMF1	polyamine modulated factor 1	1.33719	0.00335517	0.0425692	271.009	241.341	326.305	307.811
LRRC42	leucine rich repeat containing 42	1.33701	0.000996821	0.0174521	122.545	137.383	200.116	165.165
FASTKD5	FAST kinase domains 5	1.33695	0.000612556	0.0121718	324.811	349.457	422.384	504.565
SHFL	NA	1.33689	0.000738281	0.0139687	800.285	789.044	1114.85	1029.87
PSMD10	proteasome 26S subunit, non-ATPase 10	1.3364	0.000920066	0.016365	94.882	145.922	151.795	188.527
PPP6R1	protein phosphatase 6 regulatory subunit 1	1.33638	4.74521e-05	0.00164979	4245.82	4081.48	5027.22	5645.03
MCL1	MCL1, BCL2 family apoptosis regulator	1.33637	0.00225777	0.0322438	5701.4	6209.13	7377.35	8114.48
LMAN2	lectin, mannose binding 2	1.33624	6.58666e-05	0.00214996	1026.59	1142.85	1277.84	1536.38
STT3A	STT3A, catalytic subunit of the oligosaccharyltransferase complex	1.33621	0.00136594	0.0221988	439.586	488.195	514.662	604.034
TNIP1	TNFAIP3 interacting protein 1	1.33603	5.97706e-05	0.00198884	4983.38	5455.95	6500.74	7194.1
CFAP73	cilia and flagella associated protein 73	1.33524	0.00193668	0.0288475	570.251	608.162	728.984	833.703
SCNM1	sodium channel modifier 1	1.33515	0.00273631	0.0369628	236.735	214.926	250.612	315.461
POLD1	DNA polymerase delta 1, catalytic subunit	1.33509	0.000331231	0.00759074	539.38	609.265	716.161	758.286
TRIM26	tripartite motif containing 26	1.33497	0.000209886	0.00531447	1359.3	1433.47	1694.44	2005.65
TMEM208	transmembrane protein 208	1.33469	0.00381557	0.0462201	177.361	160.916	198.248	232.946
AC006064.6	NA	1.33422	3.00443e-06	0.000159701	6742.22	6984.47	7781.63	9103.57
ATP6V1A	ATPase H+ transporting V1 subunit A	1.33418	0.00304345	0.0398504	542.054	537.267	809.732	723.218
PRR13	proline rich 13	1.33325	0.000443336	0.00952945	1026.39	1094.7	1291.47	1438.86
ATG3	autophagy related 3	1.33303	0.00143003	0.0230622	789.144	862.13	1112.95	1184.87
PSMB4	proteasome subunit beta 4	1.33257	5.78932e-05	0.00194	484.401	600.167	721.338	801.976
SLC2A3	solute carrier family 2 member 3	1.33189	0.000565624	0.011535	945.213	1130.63	1247.72	1500.14
RCC2-AS1	NA	1.33143	0.00323803	0.0416197	258.62	290.695	346.302	388.539
HLA-A	major histocompatibility complex, class I, A	1.33082	0.000860737	0.0155503	27613.2	30058.8	33676.1	41503.2
AL671277.1	NA	1.33078	0.00131627	0.0215581	7715.99	7479.48	9447.21	10123.1
SET	SET nuclear proto-oncogene	1.33015	0.00014919	0.00406414	6247.3	6841.61	8481.27	9240.43
AL662899.4	NA	1.32992	0.000258587	0.00628809	774.713	853.614	991.131	1165.6
GTF2H3	general transcription factor IIH subunit 3	1.32987	0.00421147	0.0493482	148.85	176.209	230.243	225.487
SF3B2	splicing factor 3b subunit 2	1.32907	1.58831e-05	0.000661562	5288.08	5428.18	6326.83	7436.26
HSPA14.1	NA	1.32881	0.0010971	0.0187393	165.902	200.904	216.253	266.123
AL358472.6	NA	1.3287	0.00185713	0.0279309	793.688	836.303	973.974	1182.18
PRIM2	DNA primase subunit 2	1.32864	0.000950776	0.0167756	113.815	132.409	190.732	182.253
ARL2	ADP ribosylation factor like GTPase 2	1.32854	0.00154716	0.0244424	161.111	159.556	212.086	242.33
TNPO2	transportin 2	1.32832	1.55594e-05	0.000649918	530.666	565.159	712.448	743.602
DCPS	decapping enzyme, scavenger	1.32829	0.000638548	0.0124943	201.904	250.056	274.438	293.977
DUT	deoxyuridine triphosphatase	1.32826	0.000637206	0.0124764	505.46	513.826	625.205	641.375
HTT	huntingtin	1.32811	0.00291532	0.0385708	4188.44	4205.83	5104.92	5456.68
TXNL4A	thioredoxin like 4A	1.3279	0.000224542	0.00561317	295.424	292.658	385.962	421.274
GRINA	glutamate ionotropic receptor NMDA type subunit associated protein 1	1.32784	9.37323e-05	0.00283376	688.059	708.997	899.481	907.668
PSMF1	proteasome inhibitor subunit 1	1.32784	4.70607e-05	0.001642	1024.11	953.919	1210.14	1307.35
COX10	cytochrome c oxidase assembly factor heme A:farnesyltransferase COX10	1.3274	0.000329393	0.00756038	151.012	186.822	223.765	252.687
UBB	ubiquitin B	1.32712	0.000516721	0.0107612	5694.53	6407.02	7257.57	8559.66
GATAD2A	GATA zinc finger domain containing 2A	1.32686	0.000140113	0.00388882	2689.7	2557.71	3067.92	3410.31
NDUFB3	NADH:ubiquinone oxidoreductase subunit B3	1.32648	0.000202194	0.0051418	83.3263	98.2693	156.297	151.632
ETV6	ETS variant 6	1.32609	0.00350211	0.0437872	1418.36	1406.64	1706.36	1853.28
EAF1	ELL associated factor 1	1.32607	0.00160939	0.025129	354.118	412.187	498.614	614.621
RELB	RELB proto-oncogene, NF-kB subunit	1.32536	0.00045064	0.00963692	757.491	869.099	1103.95	1137.58
AC093484.3	NA	1.32525	0.000652342	0.01268	3993.38	4736.69	5185.07	6081.26
AC091564.2	NA	1.32518	0.000341391	0.00778119	235.824	284.015	389.63	386.045
CNDP2	carnosine dipeptidase 2	1.32472	0.000772539	0.0144422	2522.3	2684.46	3062.55	3457.15
ERVK3-1	endogenous retrovirus group K3 member 1	1.32439	0.0013025	0.0213921	525.625	516.706	637.078	686.339
LBHD1	LBH domain containing 1	1.32402	8.25525e-05	0.00257249	631.025	610.92	751.505	827.901
TP53	tumor protein p53	1.32399	6.63183e-08	6.55349e-06	1024.92	1137.46	1384.86	1581.57
NOL7	nucleolar protein 7	1.32362	0.000466149	0.00988516	1288.82	1405.64	1590.58	1778.04
RBM42	RNA binding motif protein 42	1.32348	0.00134697	0.0219754	763.941	785.157	899.289	968.809
GTF2E2	general transcription factor IIE subunit 2	1.323	0.00225594	0.0322333	574.306	611.806	747.259	756.716
ENTPD1-AS1	ENTPD1 antisense RNA 1	1.3229	0.00224968	0.0321751	317.494	354.041	475.035	519.515
COMMD4	COMM domain containing 4	1.32276	0.00249421	0.034646	86.8859	104.299	134.542	155.408
RAB7A	RAB7A, member RAS oncogene family	1.32269	9.16016e-05	0.00278954	1956.1	2072.19	2380.19	2714.78
PLAGL2	PLAG1 like zinc finger 2	1.32197	0.000289992	0.00684819	394.61	407.499	501.524	593.375
ROMO1	reactive oxygen species modulator 1	1.32184	0.00216499	0.0314063	123.925	168.513	202.122	223.014
PHTF1	putative homeodomain transcription factor 1	1.32161	0.0021039	0.0307472	198.801	179.596	257.524	241.176
MFSD11	major facilitator superfamily domain containing 11	1.32153	0.00222217	0.0319368	1512.48	1397.88	1762.71	1889.11
NAT10	N-acetyltransferase 10	1.32141	0.000353507	0.00799544	1348.01	1300.75	1495.44	1763.41
YIF1A	Yip1 interacting factor homolog A, membrane trafficking protein	1.32138	0.0026663	0.0363674	139.928	167.452	164.413	215.296
AP000721.1	NA	1.32137	0.00420037	0.0492407	323.694	313.303	364.485	430.933
MVD	mevalonate diphosphate decarboxylase	1.32117	0.00262211	0.0359478	251.963	235.504	336.419	314.698
RRP36	ribosomal RNA processing 36	1.32114	0.000868716	0.0156475	371.922	404.479	482.75	521.543
EMC8	ER membrane protein complex subunit 8	1.32088	0.00135469	0.022086	155.816	180.944	189.639	240.36
PLCG1-AS1	PLCG1 antisense RNA 1	1.32085	0.000319476	0.00738719	294.533	325.451	452.554	406.485
HAX1	HCLS1 associated protein X-1	1.32074	0.000126915	0.00360752	564.146	609.525	781.046	806.031
L3MBTL2	L3MBTL2, polycomb repressive complex 1 subunit	1.32031	0.00107461	0.0184305	504.224	471.882	569.293	679.413
SOD2	superoxide dismutase 2	1.32011	0.000632286	0.012413	951.194	1220.52	1439.08	1581.96
UTP4	UTP4, small subunit processome component	1.3198	9.49269e-06	0.000420995	581.755	642.059	743.913	894.649
ENSA	endosulfine alpha	1.3196	0.000266245	0.00643182	1359	1489.89	1657.31	1906.93
CFAP298-TCP10L	NA	1.3195	0.000238579	0.00589401	352.989	382.802	371.451	497.394
DNPH1	2'-deoxynucleoside 5'-phosphate N-hydrolase 1	1.31931	2.79286e-06	0.000150081	199.62	246.969	288.522	359.962
MLEC	malectin	1.31914	0.00394355	0.0471689	1019.91	966.267	1224.67	1290.89
MIR3940	microRNA 3940	1.31885	0.00158653	0.0249041	310.905	310.13	408.872	409.497
STAU1	staufen double-stranded RNA binding protein 1	1.31879	5.79074e-05	0.00194	890.322	863.096	1080.74	1192.52
UBE2F-SCLY	UBE2F-SCLY readthrough (NMD candidate)	1.31819	0.00295008	0.0389411	172.822	204.934	262.423	258.193
ATP5MF	ATP synthase membrane subunit f	1.31811	6.56748e-06	0.000309439	322.5	390.653	485.924	519.018
PDE4B	phosphodiesterase 4B	1.318	0.00229474	0.032595	3793.65	4740.17	5913.6	6303.25
SEPHS2	selenophosphate synthetase 2	1.31795	0.000911656	0.0162561	914.137	983.361	1131.67	1338.79
HSPA4	heat shock protein family A (Hsp70) member 4	1.31751	0.000189615	0.00488265	2291.78	2509.93	3183.75	3270.65
ECPAS	Ecm29 proteasome adaptor and scaffold	1.31741	0.000421542	0.00916131	1650.01	1876.63	2646.61	2463.01
TCEAL3	transcription elongation factor A like 3	1.317	0.00400972	0.0476699	124.894	150.251	166.06	181.123
SF3B5	splicing factor 3b subunit 5	1.31699	0.000625053	0.0123334	225.428	257.509	327.003	372.914
DDX56	DEAD-box helicase 56	1.31685	0.00169424	0.0260384	733.327	696.302	793.742	954.072
TP53BP2	tumor protein p53 binding protein 2	1.31648	0.000327721	0.00752787	853.307	955.136	1153.77	1182.61
DLST	dihydrolipoamide S-succinyltransferase	1.31622	0.00057226	0.0116203	923.516	876.068	1055.86	1122.54
MRPL23	mitochondrial ribosomal protein L23	1.31599	0.00275609	0.0371788	216.037	239.952	308.44	317.216
PPP2CA	protein phosphatase 2 catalytic subunit alpha	1.31517	0.000146888	0.00401535	1342.47	1419.04	1694.06	1883.94
NIPA2	NIPA magnesium transporter 2	1.31511	0.00087359	0.0157054	529.911	606.279	673.512	788.057
HNRNPC	heterogeneous nuclear ribonucleoprotein C (C1/C2)	1.3149	0.000515467	0.0107503	4507.73	5061.58	5889.13	6515.47
ADPRS	NA	1.31454	0.00138351	0.0224348	229.518	251.599	297.911	353.38
RAB1B	RAB1B, member RAS oncogene family	1.31429	0.000169889	0.00447886	868.179	945.241	1122.99	1277.01
PDE12	phosphodiesterase 12	1.31425	0.000159222	0.00426819	479.235	469.954	618.968	639.384
STX4	syntaxin 4	1.31383	2.27444e-05	0.00088361	497.225	523.781	654.967	674.644
ATP5IF1	ATP synthase inhibitory factor subunit 1	1.31375	0.00312788	0.0406128	1430.94	1492.48	1693.1	1974.62
STAT6	signal transducer and activator of transcription 6	1.31374	7.37958e-05	0.00235698	4653.15	4737.01	5942.64	6172.68
SEC23B	Sec23 homolog B, coat complex II component	1.31372	7.64201e-05	0.00242502	403.131	439.929	562.995	616.419
RPLP0	ribosomal protein lateral stalk subunit P0	1.31343	0.00156426	0.0246202	19646.7	22733	25974.6	30553.7
AMBRA1	autophagy and beclin 1 regulator 1	1.31324	0.000533367	0.0110295	573.629	570.812	652.021	730.889
MCCC2	methylcrotonoyl-CoA carboxylase 2	1.31297	0.000837682	0.0152838	717.378	881.886	1044.96	1114.61
COQ10B	coenzyme Q10B	1.31256	0.000307306	0.00716512	286.208	319.284	380.878	410.502
AL136295.5	NA	1.31247	0.00185446	0.0279131	2857.18	2714.55	3422.62	3753.49
PSMB10	proteasome subunit beta 10	1.31213	0.000694785	0.0133551	1400.48	1611.37	1912.99	2053.72
CENPL	centromere protein L	1.31197	0.000396423	0.00876417	63.9765	82.4375	101.249	123.006
SF3A3	splicing factor 3a subunit 3	1.3118	8.83061e-05	0.00271728	1298.04	1471.52	1672.6	1950.72
YKT6	YKT6 v-SNARE homolog	1.31174	0.000157232	0.00422846	511.274	532.556	657.242	667.369
ATP5PB	ATP synthase peripheral stalk-membrane subunit b	1.31117	0.000657137	0.0127563	592.354	723.172	874.063	938.012
FCF1	FCF1, rRNA-processing protein	1.31091	0.00348429	0.0436366	366.261	361.696	406.148	469.276
ELOC	elongin C	1.3107	7.91298e-06	0.000361835	128.045	187.767	205.547	247.808
AC133550.2	NA	1.31027	4.66184e-06	0.000229511	318.719	325.335	435.689	471.274
GSTO1	glutathione S-transferase omega 1	1.31006	0.000324373	0.00747428	230.403	276.086	390.537	415.494
SQSTM1	sequestosome 1	1.30991	0.000364828	0.00817615	3192.54	3171.27	4003.72	4037.92
HAT1	histone acetyltransferase 1	1.30977	0.00204864	0.0301191	284.691	399.873	460.602	538.007
CARS1	NA	1.30937	0.00323653	0.0416197	848.739	802.004	1072.89	1170.77
MRPS22	mitochondrial ribosomal protein S22	1.30927	0.000276112	0.00661052	555.606	584.423	759.662	782.971
SZRD1	SUZ RNA binding domain containing 1	1.30922	0.000146989	0.00401535	2169.56	2442.52	2607.46	3075.32
RPA2	replication protein A2	1.30917	0.000189022	0.00488023	600.838	666.817	750.614	916.176
UQCR11	ubiquinol-cytochrome c reductase, complex III subunit XI	1.3091	0.000203813	0.0051785	288.448	365.298	397.621	464.177
SRSF2	serine and arginine rich splicing factor 2	1.3091	0.00432593	0.0502002	1662.93	1526.06	1940.92	2071.6
NUP188	nucleoporin 188	1.30883	9.69272e-05	0.00290663	1383.11	1392.75	1667.86	1816.76
DAPK3	death associated protein kinase 3	1.30846	0.000706002	0.013509	469.89	437.489	501.436	590.342
GEMIN5	gem nuclear organelle associated protein 5	1.30839	1.33998e-05	0.000569404	349.781	460.931	539.418	599.068
ILF3	interleukin enhancer binding factor 3	1.30816	0.000576597	0.0116538	3796.01	3671.41	4505.35	4774.73
POLR2J	RNA polymerase II subunit J	1.30717	0.000157104	0.00422846	476.072	538.788	599.909	727.154
MAPKAPK2	mitogen-activated protein kinase-activated protein kinase 2	1.30648	0.000133012	0.00374826	1096.8	1276.27	1488.1	1669.62
AFG3L2	AFG3 like matrix AAA peptidase subunit 2	1.30616	0.000906594	0.0161999	1347.44	1344.07	1560.46	1777.36
AC136469.2	NA	1.30593	0.000384483	0.00853866	824.245	813.326	995.311	1126.44
COX17	cytochrome c oxidase copper chaperone COX17	1.30564	0.000963241	0.0169752	349.906	414.324	521.667	516.661
AC040162.1	NA	1.30562	0.00120585	0.0201761	786.439	899.217	1049.91	1161.34
BCL7B	BCL tumor suppressor 7B	1.30558	0.00237052	0.0334166	1005.81	983.864	1162.11	1318.56
TEX2	testis expressed 2	1.30493	0.00266865	0.0363727	281.816	339.688	380.635	403.505
DHCR7	7-dehydrocholesterol reductase	1.30465	0.00431308	0.0501032	175.955	187.029	256.284	223.427
AP1B1	adaptor related protein complex 1 subunit beta 1	1.30445	0.001561	0.0245951	2769.78	2785.3	3142.04	3654.48
FDFT1	farnesyl-diphosphate farnesyltransferase 1	1.30445	0.00101184	0.0176238	3203.59	3568.68	4016.01	4454.42
TRAPPC1	trafficking protein particle complex 1	1.30419	0.00331866	0.0422699	391.442	388.823	455.719	488.859
IRF9	interferon regulatory factor 9	1.30415	0.00386828	0.0466126	2248.04	2158.31	2642.48	2926.09
EAF1-AS1	EAF1 antisense RNA 1	1.30407	0.00380136	0.0461048	105.968	142.649	180.269	208.666
AL603839.1	NA	1.30407	0.00285888	0.0380578	37.752	47.21	56.232	65.488
UBA1	ubiquitin like modifier activating enzyme 1	1.30385	0.00026365	0.0063796	1865.85	2043.87	2220.51	2915.18
AC022400.9	NA	1.30316	0.00146035	0.0234102	893.475	890.217	1024.71	1158.27
IRAK1	interleukin 1 receptor associated kinase 1	1.30264	0.000143529	0.00394645	1732.97	1840.7	2145.59	2381.38
TTF2	transcription termination factor 2	1.30233	0.00259267	0.0356437	353.661	435.283	422.909	500.582
SF3B3	splicing factor 3b subunit 3	1.30144	9.77584e-05	0.00292857	2129.7	2253.78	2573.22	2976.51
MTCH2	mitochondrial carrier 2	1.30123	5.29308e-07	3.74193e-05	225.739	258.355	284.35	356.032
ARPC4-TTLL3	ARPC4-TTLL3 readthrough	1.30099	0.00392116	0.0469773	1483.8	1480.91	1642.35	1861.25
TRIM28	tripartite motif containing 28	1.30084	8.93247e-05	0.0027315	2542.02	2463.52	2901.03	3261.43
PARP3	poly(ADP-ribose) polymerase family member 3	1.3007	0.00107035	0.0183825	391.111	453.401	483.393	550.953
AL022318.4	NA	1.30035	0.000922056	0.0163768	973.097	1023.89	1167.86	1327.91
DIAPH1	diaphanous related formin 1	1.30034	0.000762008	0.014311	2796.93	3335.82	3497.09	4091.11
CIDEB	cell death inducing DFFA like effector b	1.30029	0.00331543	0.0422689	376.692	427.277	456.414	521.69
IL2RG	interleukin 2 receptor subunit gamma	1.30022	0.00346821	0.0434974	1791.2	1850.21	2058.9	2442.97
LASP1	LIM and SH3 protein 1	1.30018	0.000534578	0.0110394	3072.02	3200.63	3331.78	3911.98
GNL3L	G protein nucleolar 3 like	1.30009	0.0029156	0.0385708	594.278	646.843	737.538	865.167
YWHAQ	tyrosine 3-monooxygenase/tryptophan 5-monooxygenase activation protein theta	1.30004	0.000716382	0.0136455	1277	1493.82	1620.67	1804.24
GNL3	G protein nucleolar 3	1.29997	0.00170313	0.0261217	951.193	1046.09	1316.63	1328.91
DDX41	DEAD-box helicase 41	1.29978	0.000284625	0.00675394	950.374	1007.5	1220.33	1273.37
ELAVL1	ELAV like RNA binding protein 1	1.2997	0.0013148	0.0215461	752.986	798.209	939.037	994.873
FAHD1	fumarylacetoacetate hydrolase domain containing 1	1.29969	0.0040256	0.0478008	141.589	144.849	196.556	214.314
ACTR3	ARP3 actin related protein 3 homolog	1.2996	0.0028571	0.0380578	3359.02	3863.15	4495.42	4852.83
HNRNPD	heterogeneous nuclear ribonucleoprotein D	1.29941	0.000120681	0.00346714	4741.75	4745.93	5751.17	6306.15
IMP4	IMP4, U3 small nucleolar ribonucleoprotein	1.2993	0.000846605	0.0153989	488.749	543.332	617.08	741.344
FBXO7	F-box protein 7	1.29921	0.000234099	0.00579446	887.553	1017.16	1139.19	1292.14
PRPS2	phosphoribosyl pyrophosphate synthetase 2	1.29888	0.00119016	0.0200044	509.829	592.271	658.18	705.05
SNRPA1	small nuclear ribonucleoprotein polypeptide A'	1.29884	0.00142453	0.0230113	426.372	472.62	570.553	598.692
RAD23A	RAD23 homolog A, nucleotide excision repair protein	1.29874	0.000232118	0.00575856	1860.71	1970.16	2220.67	2485.86
AKR1A1	aldo-keto reductase family 1 member A1	1.29862	0.00169194	0.0260297	857.14	858.916	1023.6	1113.69
RPN1	ribophorin I	1.2986	0.000110463	0.0032271	1716.74	1922.01	2193.42	2401.81
USP10	ubiquitin specific peptidase 10	1.29836	0.00138166	0.0224295	1069.02	1108.27	1247.56	1452.52
EDC4	enhancer of mRNA decapping 4	1.29813	0.00068548	0.0132281	1059.68	1009.59	1122.91	1329.75
RNH1	ribonuclease/angiogenin inhibitor 1	1.29803	1.03066e-05	0.000452321	805.155	829.925	1077.55	1036.33
AL117348.2	NA	1.29797	0.00268925	0.0365811	462.439	426.781	512.168	602.185
ODF2	outer dense fiber of sperm tails 2	1.29794	0.000193346	0.004951	892.416	812.261	1062.92	1115.72
CAPNS1	calpain small subunit 1	1.29768	0.000214571	0.00540983	882.097	940.679	1220.9	1245.53
CMTM6	CKLF like MARVEL transmembrane domain containing 6	1.29737	0.000399444	0.0088111	1068.68	1223.05	1354.74	1606.47
LRRC41	leucine rich repeat containing 41	1.29713	0.00172669	0.0263458	356.873	379.826	447.025	512.23
MLF2	myeloid leukemia factor 2	1.29702	7.4819e-06	0.00034534	581.393	694.77	780.232	893.521
CHD4	chromodomain helicase DNA binding protein 4	1.297	4.78788e-05	0.00166129	6056.22	6286.46	6774.83	8141.66
FNBP1	formin binding protein 1	1.29663	0.00418718	0.0491839	4489.27	4612.63	4881.13	5681.3
MRPL9	mitochondrial ribosomal protein L9	1.29645	0.00285842	0.0380578	453.769	505.227	626.574	676.212
NUBP1	nucleotide binding protein 1	1.29629	0.00433257	0.0502107	427.328	462.922	531.274	591.01
MACROH2A1	NA	1.29615	7.74251e-05	0.00244374	632.799	708.15	937.285	918.129
GM2A	GM2 ganglioside activator	1.29601	0.00370508	0.045312	993.577	1277.78	1516.81	1773.58
CREB3	cAMP responsive element binding protein 3	1.2959	0.00368079	0.0451821	217.605	262.051	313.493	365.274
AGFG2	ArfGAP with FG repeats 2	1.29585	0.00241577	0.0338249	157.748	149.312	221.171	214.906
PRKAG1	protein kinase AMP-activated non-catalytic subunit gamma 1	1.29571	4.07451e-05	0.00145262	197.441	242.896	289.912	293.386
FTL	ferritin light chain	1.29571	0.000770832	0.0144307	4458.24	4435.23	5910.49	6354.44
RALY	RALY heterogeneous nuclear ribonucleoprotein	1.29569	0.000161085	0.00430457	2167.38	2136.84	2437.57	2802.83
URM1	ubiquitin related modifier 1	1.29542	0.0021065	0.0307547	331.203	350.297	412.42	453.204
RIPK1	receptor interacting serine/threonine kinase 1	1.29537	0.00100497	0.0175529	673.971	718.103	808.76	906.514
VMP1	vacuole membrane protein 1	1.29534	0.00029438	0.00691852	543.97	620.259	729.272	770.87
HMGN1	high mobility group nucleosome binding domain 1	1.29525	0.00050919	0.0106496	1918.12	2129.2	2332.83	2684.17
DDOST	dolichyl-diphosphooligosaccharide--protein glycosyltransferase non-catalytic subunit	1.29451	0.000397599	0.00877699	692.167	718.103	909.515	949.112
SNU13	small nuclear ribonucleoprotein 13	1.2944	0.000418926	0.00912465	665.926	776.819	821.06	860.449
NFKBIZ	NFKB inhibitor zeta	1.29414	0.000452858	0.0096496	1919.8	1909.38	2440.19	2633.55
ERCC1	ERCC excision repair 1, endonuclease non-catalytic subunit	1.29392	0.000447082	0.00958898	623.623	630.058	726.273	821.828
HMOX2	heme oxygenase 2	1.29383	0.00362911	0.0447561	277.378	346.473	372.932	454.043
COPA	coatomer protein complex subunit alpha	1.29382	0.00296524	0.0391045	1558.76	1629.27	1851.53	2080.34
CAPZB	capping actin protein of muscle Z-line subunit beta	1.29322	7.05405e-05	0.00226593	1756.08	1791.23	2209.73	2435.93
EIF3M	eukaryotic translation initiation factor 3 subunit M	1.29322	0.000274355	0.00658453	825.73	972.097	1088.91	1213.21
AC048338.1	NA	1.29297	2.57478e-05	0.000975852	610.256	676.876	745.416	834.501
PTGES3	prostaglandin E synthase 3	1.29179	0.00092507	0.0164204	2084.61	2352.12	2832.1	3050.24
JTB	jumping translocation breakpoint	1.29098	0.00253829	0.0351262	800.109	919.551	1016.01	1252.17
TMEM109	transmembrane protein 109	1.29074	0.000381365	0.00847581	569.178	706.004	857.564	906.782
KDM4A	lysine demethylase 4A	1.29073	0.00105258	0.0181584	696.47	709.018	812.718	929.964
GTPBP1	GTP binding protein 1	1.29043	0.000182717	0.00474904	1801.37	1975.31	2097.19	2401.34
LYN	LYN proto-oncogene, Src family tyrosine kinase	1.29035	0.000409083	0.00895663	4351.65	4845.47	5091.29	6002.61
SRRT	serrate, RNA effector molecule	1.29034	0.00249894	0.0346954	2229.67	2126.16	2399.11	2893.08
ARF4	ADP ribosylation factor 4	1.28975	0.000180886	0.00471507	300.923	364.805	400.039	448.737
GNS	glucosamine (N-acetyl)-6-sulfatase	1.28856	0.00190153	0.0284534	673.183	713.967	753.503	933.525
ADO	2-aminoethanethiol dioxygenase	1.288	0.00364723	0.04492	514.356	489.498	589.276	676.713
HCFC1	host cell factor C1	1.28679	0.00030916	0.00719695	3718.82	4101.26	5058.6	5496.12
SEC24C	SEC24 homolog C, COPII coat complex component	1.28639	0.000496868	0.0104141	1493.35	1522.23	1672.4	1898.75
C19orf12	chromosome 19 open reading frame 12	1.28597	0.00058065	0.0117071	165.359	208.597	238.199	268.03
ACSBG1	acyl-CoA synthetase bubblegum family member 1	1.28592	0.00125113	0.0207567	208.312	235.873	280.74	307.129
MFSD14B	major facilitator superfamily domain containing 14B	1.28571	0.000587193	0.0117954	451.64	501.399	550.11	649.454
MLH1	mutL homolog 1	1.2857	1.92665e-05	0.000770871	484.948	549.353	626.923	682.417
SUPT4H1	SPT4 homolog, DSIF elongation factor subunit	1.28564	0.000372258	0.00830743	604.514	689.274	693.99	864.13
GYS1	glycogen synthase 1	1.28527	0.00262093	0.0359478	524.986	501.913	618.146	632.059
PYCR2	pyrroline-5-carboxylate reductase 2	1.28521	0.000970191	0.0170772	591.826	579.241	699.509	799.337
KHDRBS1	KH RNA binding domain containing, signal transduction associated 1	1.28521	0.000404147	0.00887497	1981.58	2163.73	2389.33	2680.15
RBM3	RNA binding motif protein 3	1.28493	8.86164e-05	0.00272387	1500	1637.82	2029.12	2056.97
DHX8	DEAH-box helicase 8	1.28492	0.00268942	0.0365811	1075.56	1002.5	1124.58	1323.2
PIM2	Pim-2 proto-oncogene, serine/threonine kinase	1.2846	0.00179491	0.0272176	2445.59	2651.25	3098.91	3331.85
G3BP1	G3BP stress granule assembly factor 1	1.28439	0.0038885	0.0467035	2224.91	2365.38	2834.38	2846.3
RAVER1	ribonucleoprotein, PTB binding 1	1.28402	0.000417081	0.00909118	1478.19	1541.91	1720.39	1920.29
MICU1	mitochondrial calcium uptake 1	1.28393	0.00397853	0.0474523	332.311	351.171	396.726	438.868
TLN1	talin 1	1.28386	8.88034e-05	0.00272405	8459.31	8633.85	10133.7	11349.7
HINT2	histidine triad nucleotide binding protein 2	1.2837	0.00435639	0.0503573	64.1114	61.1873	94.0844	83.9215
C1orf174	chromosome 1 open reading frame 174	1.28358	0.000293201	0.00689632	207.3	223.072	258.274	327.806
LYSMD2	LysM domain containing 2	1.28339	0.00109493	0.0187135	823.745	994.187	969.617	1214.82
MRPL40	mitochondrial ribosomal protein L40	1.28294	0.00432654	0.0502002	244.881	256.768	301.059	347.442
WDR46	WD repeat domain 46	1.28252	0.000460507	0.00979842	794.671	869.538	979.45	1054.5
ZFP91-CNTF	ZFP91-CNTF readthrough (NMD candidate)	1.28207	0.00361974	0.0446749	1790.31	1806.89	2204.35	2405.27
AKT2	AKT serine/threonine kinase 2	1.28201	0.000916719	0.0163312	1231.22	1224.5	1474.54	1734.56
ELAC2	elaC ribonuclease Z 2	1.28186	0.00112482	0.0190475	765.753	824.3	972.866	1016.34
ATP5PF	ATP synthase peripheral stalk subunit F6	1.28166	2.2923e-05	0.000887231	390.849	536.209	593.221	658.044
CTSA	cathepsin A	1.28142	0.00269609	0.0366355	432.118	405.577	598.248	549.975
OCIAD2	OCIA domain containing 2	1.28133	0.00163382	0.025443	294.329	322.009	340.754	415.89
MRM2	mitochondrial rRNA methyltransferase 2	1.28126	0.000119707	0.00344587	307.685	364.805	435.849	459.278
HNRNPL	heterogeneous nuclear ribonucleoprotein L	1.28126	0.000254217	0.00620231	2284.3	2183.2	2852.32	2979.47
MORF4L2	mortality factor 4 like 2	1.28084	0.00309098	0.0402402	334.938	393.235	421.516	523.725
DCAF11	DDB1 and CUL4 associated factor 11	1.28079	0.000788724	0.0146354	1517.25	1550.13	1789.3	2097.02
XRCC5	X-ray repair cross complementing 5	1.28073	0.0026358	0.0360672	2681.34	3075.93	3499.83	3967.08
TMEM140	transmembrane protein 140	1.28002	0.000431136	0.0093398	738.467	1004.88	1173.47	1226.37
SUPT5H	SPT5 homolog, DSIF elongation factor subunit	1.2799	0.0006665	0.0129041	3324.21	3146.8	3754.94	3896.84
ACO2	aconitase 2	1.27988	4.84579e-05	0.00167684	1315.25	1372.6	1653.54	1817.65
ALPK1	alpha kinase 1	1.27978	0.00266619	0.0363674	674.582	713.124	980.872	921.995
ARF1	ADP ribosylation factor 1	1.27971	0.000621026	0.0123121	2184.87	2300.89	2513.53	2942.38
SURF4	surfeit 4	1.27939	0.000413176	0.00903882	531.169	546.134	654.107	719.707
BUD23	BUD23, rRNA methyltransferase and ribosome maturation factor	1.2793	0.000461996	0.009823	313.679	377.227	438.038	462.659
NDC1	NDC1 transmembrane nucleoporin	1.27927	0.00432182	0.050185	184.525	195.789	247.356	253.949
AP3D1	adaptor related protein complex 3 subunit delta 1	1.27903	0.000287341	0.00679648	2728.78	2664.15	3077.64	3434.96
GNL2	G protein nucleolar 2	1.27901	0.00375214	0.0457285	696.312	821.451	936.54	1054.29
GORASP2	golgi reassembly stacking protein 2	1.27883	0.000356403	0.00804242	478.631	519.665	644.786	638.108
DIABLO	diablo IAP-binding mitochondrial protein	1.27874	0.00287334	0.0381661	297.454	327.249	366.078	404.103
AC011511.4	NA	1.27869	0.00417894	0.0491235	790.329	819.323	969.446	1006.75
RRP1B	ribosomal RNA processing 1B	1.27864	0.000249522	0.00610799	1222	1241.43	1591.74	1599.27
MAPK1IP1L	mitogen-activated protein kinase 1 interacting protein 1 like	1.27858	0.00285553	0.0380578	1375.14	1669.1	1995.77	1991.3
PELP1	proline, glutamate and leucine rich protein 1	1.27799	0.000354222	0.00800546	1036.66	1033.15	1142.96	1317.62
AC073896.1	NA	1.27794	0.00191469	0.0285922	425.58	500.856	626.87	644.973
SMC1A	structural maintenance of chromosomes 1A	1.27693	0.00347068	0.0435098	4408.34	5048.48	4952.19	6187.73
CFLAR	CASP8 and FADD like apoptosis regulator	1.27666	0.00344446	0.0432732	2564.05	2756.79	3404.45	3206.54
GNB1	G protein subunit beta 1	1.27611	0.00360924	0.0446201	5068.21	5458.19	6178.63	6772.99
ATP5F1D	ATP synthase F1 subunit delta	1.2755	0.000758298	0.0142595	763.114	817.694	892.697	1017.68
HM13	histocompatibility minor 13	1.27471	0.000349183	0.00794033	733.679	826.43	797.5	1033.12
AC104109.3	NA	1.27466	0.00123229	0.02056	943.595	1055.31	1140.18	1307.8
ISOC1	isochorismatase domain containing 1	1.27463	0.000293125	0.00689632	160.786	208.569	248.857	276.1
ODC1	ornithine decarboxylase 1	1.27439	0.00288276	0.0382567	1765.23	1627.41	2020.69	2246.95
EIF3G	eukaryotic translation initiation factor 3 subunit G	1.27438	0.00163133	0.0254177	1976.13	2108.88	2315	2684.5
ANP32A	acidic nuclear phosphoprotein 32 family member A	1.27343	0.000876913	0.0157459	1249.82	1309.95	1616.11	1707.57
UBTD2	ubiquitin domain containing 2	1.27339	0.000246203	0.0060519	119.556	135.187	199.219	190.333
ELOA	elongin A	1.2733	0.000619515	0.0122934	877.731	1103.36	1100.88	1317.99
VOPP1	VOPP1, WBP1/VOPP1 family member	1.27284	0.000983453	0.0172488	1546.12	1659.05	1961.94	1896.69
UBE2L3	ubiquitin conjugating enzyme E2 L3	1.27232	0.000452276	0.0096496	739.404	756.542	804.285	992.647
KIAA0100	KIAA0100	1.2718	0.00180531	0.0273331	2441.36	2450	2717.47	3159.59
RIC8A	RIC8 guanine nucleotide exchange factor A	1.27159	0.000568027	0.0115521	957.192	995.192	1197.09	1243.67
RDH11	retinol dehydrogenase 11	1.27101	0.000295941	0.00694965	327.247	359.052	402.15	455.29
RAC1	Rac family small GTPase 1	1.27101	0.00240139	0.0337	1061.24	1050.65	1166.78	1370.88
TMED2	transmembrane p24 trafficking protein 2	1.27097	8.012e-05	0.00251264	1351.32	1484.61	1669.05	1882.23
EEF1AKNMT	eEF1A lysine and N-terminal methyltransferase	1.27094	0.00159882	0.0250437	370.534	383.704	502.865	504.381
IGBP1	immunoglobulin binding protein 1	1.27041	6.11258e-05	0.00202713	915.504	999.824	1005.97	1370.36
LARS2	leucyl-tRNA synthetase 2, mitochondrial	1.27022	0.00386889	0.0466126	356.779	392.419	455.003	472.641
NPLOC4	NPL4 homolog, ubiquitin recognition factor	1.27008	0.00397131	0.0473854	1116.79	1093.08	1290.8	1388.2
HNRNPK	heterogeneous nuclear ribonucleoprotein K	1.26971	0.00301385	0.0395331	11763.3	13134.3	14089.3	15555
HCLS1	hematopoietic cell-specific Lyn substrate 1	1.26954	0.000738648	0.0139687	4625.69	4599.53	5236.54	5818.24
GRB2	growth factor receptor bound protein 2	1.26943	0.000774857	0.0144601	4138.94	4313.15	4921.46	5465.74
DAXX	death domain associated protein	1.26929	0.000510593	0.0106713	1387.24	1497.39	1651.67	1850.79
PHF23	PHD finger protein 23	1.26892	0.000828496	0.0151538	654.686	654.503	804.483	872.96
CFAP298	cilia and flagella associated protein 298	1.26887	0.00103062	0.0178508	407.755	433.474	426.371	542.544
AC115618.3	NA	1.26795	0.000947736	0.016732	3.50702	5.52501	1.71153	11.1488
ZWILCH	zwilch kinetochore protein	1.26793	0.00246902	0.0343609	80.4704	75.1198	132.532	112.922
EDEM1	ER degradation enhancing alpha-mannosidase like protein 1	1.26777	0.0030642	0.0400181	3320.87	3245.59	3554.71	4078.73
AC048338.2	NA	1.26771	0.000828354	0.0151538	287.679	337.212	366.078	402.633
APRT	adenine phosphoribosyltransferase	1.26768	0.00101897	0.0177171	495.556	539.014	634.041	709.07
CHCHD3	coiled-coil-helix-coiled-coil-helix domain containing 3	1.26703	1.95993e-05	0.00078206	320.375	414.376	464.963	549.464
COX7C	cytochrome c oxidase subunit 7C	1.26671	0.000402973	0.0088604	1558.11	1788.39	1832.96	2456.74
MRPL38	mitochondrial ribosomal protein L38	1.26664	0.00099893	0.0174682	585.181	621.133	719.6	755.257
LUZP1	leucine zipper protein 1	1.26593	0.00214823	0.0312709	470.179	503.196	546.39	651.828
POP4	POP4 homolog, ribonuclease P/MRP subunit	1.26553	0.00167851	0.0258813	301.948	315.029	420.674	418.049
APOBEC3C	apolipoprotein B mRNA editing enzyme catalytic subunit 3C	1.26509	0.000189953	0.00488536	1998.49	2290.84	2333.75	2837.3
RHOA	ras homolog family member A	1.26509	0.001229	0.0205167	3171.75	3410.92	3540.49	4230.34
RPS19BP1	ribosomal protein S19 binding protein 1	1.265	0.000590083	0.0118209	474.055	539.965	689.123	698.266
MFSD14A	major facilitator superfamily domain containing 14A	1.26464	0.00364929	0.0449266	839.803	875.97	1077.91	1089.61
U2AF2	U2 small nuclear RNA auxiliary factor 2	1.26409	0.00147939	0.0236254	2957.44	2842.86	3429.52	3788.14
HDAC4	histone deacetylase 4	1.26324	7.44455e-07	4.88256e-05	380.117	485.706	548.122	593.871
TSSC4	tumor suppressing subtransferable candidate 4	1.26316	0.00135875	0.0221185	233.351	238.494	295.525	316.535
UBAP2L	ubiquitin associated protein 2 like	1.2631	0.000109751	0.00321268	2513.61	2678.1	3055.09	3389.12
RARA	retinoic acid receptor alpha	1.263	0.00156553	0.024627	789.885	814.173	987.516	1026.17
EIF2B5	eukaryotic translation initiation factor 2B subunit epsilon	1.2629	0.00386698	0.0466126	1098.34	1088.43	1182.28	1315.86
PRPF31	pre-mRNA processing factor 31	1.26284	0.000224368	0.00561317	1281	1400.39	1499.61	1638.97
RUBCN	RUN and cysteine rich domain containing beclin 1 interacting protein	1.26239	0.00340797	0.042943	3646.69	3592.87	4561.87	4471.58
COQ5	coenzyme Q5, methyltransferase	1.26238	0.000946728	0.0167297	246.207	284.538	355	345.348
CHCHD10	coiled-coil-helix-coiled-coil-helix domain containing 10	1.26156	0.00146469	0.0234605	328.291	377.398	445.441	528.588
SLC25A39	solute carrier family 25 member 39	1.26137	0.000751473	0.0141673	357.86	358.622	459.044	431.79
SNRNP40	small nuclear ribonucleoprotein U5 subunit 40	1.26038	0.00148744	0.0237153	421.173	483.219	484.774	620.464
TSC22D4	TSC22 domain family member 4	1.26015	0.000109316	0.00320816	1061.38	1104.23	1334.15	1307.74
PDCD6	programmed cell death 6	1.25966	0.0023485	0.0331537	618.82	623.878	702.875	782.981
POLR2E	RNA polymerase II subunit E	1.25965	5.95759e-05	0.00198685	843.539	858.233	1090.74	1189.6
AL139260.2	NA	1.25917	0.00188438	0.0282398	433.028	487.811	579.104	572.357
AC005523.2	NA	1.25895	0.00159564	0.0250204	746.483	797.043	977.663	1007.25
MRPL22	mitochondrial ribosomal protein L22	1.25886	0.00261451	0.035877	93.3273	113.352	171.573	159.527
XPNPEP1	X-prolyl aminopeptidase 1	1.25873	0.0028987	0.0384163	301.031	323.904	391.713	389.56
AC022211.3	NA	1.25862	0.000408259	0.00894524	126.427	178.575	166.646	213.541
VAMP8	vesicle associated membrane protein 8	1.25839	0.00090732	0.016203	288.197	372.248	391.34	476.319
RPF1	ribosome production factor 1 homolog	1.25821	0.00164115	0.0255395	548.257	660.239	737.313	826.507
BTF3	basic transcription factor 3	1.25818	0.000122809	0.0035155	1151.69	1439.71	1510.92	1835.75
AAGAB	alpha and gamma adaptin binding protein	1.25764	0.00119392	0.0200388	380.334	426.908	550.34	574.906
FARSB	phenylalanyl-tRNA synthetase subunit beta	1.25728	2.43601e-05	0.000933131	201.687	271.78	333.029	324.24
NDUFB11	NADH:ubiquinone oxidoreductase subunit B11	1.25728	0.00125331	0.0207813	524.927	581.821	730.746	782.255
SRSF1	serine and arginine rich splicing factor 1	1.25689	0.00116056	0.0195852	1923.34	1993.25	2159.34	2387.05
NCOA4	nuclear receptor coactivator 4	1.25656	0.0011552	0.0195059	1229.05	1341.53	1533.66	1657.82
IGBP1-AS2	IGBP1 antisense RNA 2	1.25632	9.12166e-05	0.00278069	239.521	300.091	326.749	420.078
SDE2	SDE2 telomere maintenance homolog	1.25628	0.00171704	0.0262531	570.663	651.381	684.941	834.104
HSPA14	heat shock protein family A (Hsp70) member 14	1.25624	0.00101202	0.0176238	245.224	309.741	327.195	390.498
SFPQ	splicing factor proline and glutamine rich	1.25615	0.00297685	0.0391874	8746.35	9269.58	10693.6	11353.2
FUS	FUS RNA binding protein	1.25577	0.00106867	0.0183714	2856.67	2868.98	3468.79	3730.33
AC006064.2	NA	1.25555	2.67874e-05	0.00100617	321.357	369.535	456.692	449.458
SPRYD3	SPRY domain containing 3	1.25542	0.000375556	0.00835513	548.348	610.511	646.498	766.956
RAB5C	RAB5C, member RAS oncogene family	1.2552	0.00175575	0.02672	1017.14	946.766	1128.54	1237.11
MRPL58	mitochondrial ribosomal protein L58	1.25496	4.25594e-05	0.00150094	135.08	176.652	224.258	208.01
CCDC71L	coiled-coil domain containing 71 like	1.25471	0.00439648	0.0506921	516.434	609.692	552.529	708.859
RNF40	ring finger protein 40	1.25422	0.00227833	0.0324268	2003.72	1934.44	2148.85	2487.72
SRPRB	SRP receptor subunit beta	1.25412	0.000738868	0.0139687	203.632	240.174	280.838	312.723
MAP7D1	MAP7 domain containing 1	1.25377	0.000243407	0.0059932	1786.78	1844.66	2325.79	2280.31
ATP5MF-PTCD1	ATP5MF-PTCD1 readthrough	1.2533	2.20134e-05	0.000857474	491.382	534.371	659.803	722.114
KCNAB2	potassium voltage-gated channel subfamily A regulatory beta subunit 2	1.25297	0.000853777	0.0154686	1142.53	1154.58	1288.97	1504.7
ADH5	alcohol dehydrogenase 5 (class III), chi polypeptide	1.25265	0.00295021	0.0389411	415.684	435.343	455.866	562.369
CALD1	caldesmon 1	1.25262	0.00252128	0.0349396	102.004	97.6632	247.214	125.389
RPL28	ribosomal protein L28	1.25204	0.000146974	0.00401535	8505.19	9445.28	9919.02	12421.5
WBP11	WW domain binding protein 11	1.25133	0.00396267	0.0473399	1638.55	1835.44	2068.73	2366.82
SLC27A4	solute carrier family 27 member 4	1.25105	0.00144811	0.023252	96.8201	114.119	178.437	147.111
RSL1D1	ribosomal L1 domain containing 1	1.25087	0.00361491	0.0446526	2156.72	2536.67	2528.63	3143.61
AL049779.1	NA	1.25065	0.00276074	0.0372075	337.508	377.773	399.92	471.692
CHMP1A	charged multivesicular body protein 1A	1.25059	0.00293798	0.0388494	412.567	440.985	583.792	556.214
MFN2	mitofusin 2	1.25051	0.000375339	0.00835513	909.26	1010.45	1098.28	1259.52
H1-2	NA	1.25025	0.000277678	0.00663722	2747.73	3000.91	3196.35	3987.24
TSPOAP1-AS1	TSPOAP1, SUPT4H1 and RNF43 antisense RNA 1	1.249	0.00440008	0.0506928	393.317	468.252	458.724	530.519
ACTR1A	ARP1 actin related protein 1 homolog A	1.24897	0.000572967	0.0116203	523.987	542.782	675.705	709.204
AC115618.1	NA	1.24861	0.00330648	0.042206	211.541	254.856	306.505	303.544
AC245052.4	NA	1.24824	0.00337684	0.0427562	653.153	684.715	805.884	850.284
ZPR1	ZPR1 zinc finger	1.24795	0.000360503	0.0081225	834.261	942.557	1080.12	1121.8
YJU2	YJU2 splicing factor homolog	1.24781	0.00433026	0.0502107	492.142	478.604	499.1	585.189
THOC6	THO complex 6	1.24771	0.00266916	0.0363727	262.118	243.736	326.24	321.124
RCC1L	RCC1 like	1.24736	0.000134062	0.00377064	521.089	562.143	685.123	678.654
MYCBP	MYC binding protein	1.24593	0.00373217	0.0455517	143.473	160.459	201.623	239.493
WDR83	WD repeat domain 83	1.24535	0.0019757	0.0293252	302.916	288.682	381.488	372.939
AC015813.2	NA	1.24513	0.00171571	0.0262464	1784.88	1857.66	2020.37	2235.98
PCBP1	poly(rC) binding protein 1	1.2451	0.00352045	0.0439232	3921.81	3813.29	4481.38	4706.77
CTNS	cystinosin, lysosomal cystine transporter	1.24483	0.0021545	0.0313003	149.457	159.535	128.957	194.926
PRDX5	peroxiredoxin 5	1.2442	0.000516148	0.0107569	445.451	529.405	589.445	617.515
HNRNPA2B1	heterogeneous nuclear ribonucleoprotein A2/B1	1.24407	0.00402959	0.0478085	9320.03	11278.2	13182.7	13673.5
RFX5	regulatory factor X5	1.24285	0.00216113	0.0313657	2347.41	2360.58	2499.58	2923.37
TMEM189-UBE2V1	TMEM189-UBE2V1 readthrough	1.24237	0.000115265	0.00334417	743.627	818.665	896.974	1045.59
GID8	GID complex subunit 8 homolog	1.24235	7.42048e-05	0.00236748	767.663	888.36	936.876	1027.25
FEM1A	fem-1 homolog A	1.24232	0.00370522	0.045312	836.421	869.33	1067.93	1073.05
AC145207.3	NA	1.24216	0.00164661	0.0255612	252.435	296.661	336.477	354.261
TUBA4A	tubulin alpha 4a	1.24173	0.00341561	0.0430209	875.68	908.727	949.365	1076.04
ATXN2L	ataxin 2 like	1.24062	0.0026356	0.0360672	2761.81	2698.35	3299.33	3485.7
BSG	basigin (Ok blood group)	1.23941	0.00368994	0.0452756	904.373	1117.54	1230.52	1230.28
GRIPAP1	GRIP1 associated protein 1	1.23875	0.000162388	0.00432369	1743.46	1874.51	2229.17	2220.94
CYRIB	NA	1.23823	0.00111306	0.0189245	822.041	873.857	1067.97	1033.26
TBC1D10B	TBC1 domain family member 10B	1.23776	0.00410484	0.048468	1001.18	1090.5	1321.58	1372.7
MRPL24	mitochondrial ribosomal protein L24	1.23756	0.000785891	0.0146104	220.164	291.029	310.613	383.925
PQBP1	polyglutamine binding protein 1	1.23683	0.00436654	0.0504258	611.595	668.427	801.179	837.603
POLR3A	RNA polymerase III subunit A	1.23677	0.00390464	0.0468366	474.582	501.463	469.828	632.31
FBXO31	F-box protein 31	1.23628	0.00263901	0.0360788	439.229	439.359	534.698	542.751
DNAJA4	DnaJ heat shock protein family (Hsp40) member A4	1.23552	0.00147083	0.0235269	146.945	178.423	216.635	221.88
OTUB1	OTU deubiquitinase, ubiquitin aldehyde binding 1	1.2355	0.00218892	0.0316067	714.774	712.495	772.95	928.566
ZC3H7B	zinc finger CCCH-type containing 7B	1.23533	0.00101687	0.0176978	1209.05	1341.93	1491.01	1732.99
STIMATE	STIM activating enhancer	1.23512	0.00243994	0.0340528	348.132	429.57	553.076	491.051
CLPTM1L	CLPTM1 like	1.23489	0.00135525	0.022086	735.974	806.862	967.619	1066.07
REXO4	REX4 homolog, 3'-5' exonuclease	1.23407	0.000529102	0.0109648	761.379	854.484	910.748	1076.52
EIF2B1	eukaryotic translation initiation factor 2B subunit alpha	1.23388	0.00381064	0.0461793	589.018	615.239	707.144	757.385
PARP1	poly(ADP-ribose) polymerase 1	1.23335	0.000285942	0.00677428	4685.77	5077.25	5271.06	6148.09
RTRAF	RNA transcription, translation and transport factor	1.23325	0.00165404	0.0256224	688.646	821.43	966.542	997.927
MTMR14	myotubularin related protein 14	1.23299	0.0017476	0.0266098	1176	1239.26	1257.75	1492.64
DNAJA2	DnaJ heat shock protein family (Hsp40) member A2	1.23272	0.00356518	0.0442053	1380.28	1530.03	1790.61	1910.28
ZNF672	zinc finger protein 672	1.23265	0.00313169	0.04062	1140.73	1249.99	1288.71	1554.03
SRPRA	SRP receptor subunit alpha	1.23248	0.000829534	0.0151633	1254.69	1305.85	1591.68	1632.11
AC012184.2	NA	1.23097	0.00254943	0.0351885	639.331	680.267	739.892	817.236
NFYC	nuclear transcription factor Y subunit gamma	1.2309	0.00143876	0.0231649	1158.57	1242.27	1380.55	1506.97
E2F4	E2F transcription factor 4	1.23055	0.00249024	0.0346071	1052.93	1102.6	1287.76	1343.69
MYH9	myosin heavy chain 9	1.23026	0.00296854	0.0391305	23723.3	25171.9	25831.9	29138.8
MSN	moesin	1.23006	0.000635716	0.0124604	10475.2	11791.8	12162.7	14068.4
CDC26	cell division cycle 26	1.22957	0.000595491	0.0119191	201.398	256.231	296.311	365.717
AL121992.3	NA	1.229	0.00273613	0.0369628	18.9262	35.1827	37.8845	43.7744
PPP2R2A	protein phosphatase 2 regulatory subunit Balpha	1.22834	0.00172187	0.0263132	693.839	826.307	998.871	1007.79
GLE1	GLE1, RNA export mediator	1.22724	0.00336441	0.0426497	564.491	679.665	709.149	819.966
NUDT5	nudix hydrolase 5	1.22709	0.00242029	0.0338426	348.654	362.136	438.533	425.904
GCC1	GRIP and coiled-coil domain containing 1	1.22622	0.000142802	0.00393511	685.845	756.236	851.405	970.351
RASSF5	Ras association domain family member 5	1.22553	0.00157601	0.0247654	2230.05	2276.59	2448.07	2752.83
ANKFY1	ankyrin repeat and FYVE domain containing 1	1.224	0.00165923	0.0256893	1010.92	1018.43	1211.53	1335.8
TMEM199	transmembrane protein 199	1.22342	0.00279639	0.0375505	378.646	403.431	438.553	505.818
ATP6V1E1	ATPase H+ transporting V1 subunit E1	1.2224	0.00168316	0.0259235	606.065	627.12	696.002	792.494
UBE2Q1	ubiquitin conjugating enzyme E2 Q1	1.22207	0.000167296	0.00441841	820.087	950.832	1014.9	1135.55
AC123768.5	NA	1.22193	0.00285057	0.0380351	18.7949	24.8883	51.95	37.6267
NDUFV2	NADH:ubiquinone oxidoreductase core subunit V2	1.22058	0.00306883	0.0400225	850.506	824.194	1071.18	1017.68
AL136295.1	NA	1.22034	0.00198033	0.0293349	917.739	953.977	1137.81	1313.86
GCN1	GCN1, eIF2 alpha kinase activator homolog	1.21978	0.00224322	0.0321452	2508.6	2590.37	2840.79	3298.09
POLR2A	RNA polymerase II subunit A	1.21921	0.00423489	0.0495074	1107.04	1221.47	1356.47	1628.21
RAB4B	RAB4B, member RAS oncogene family	1.21615	0.0043083	0.0500674	607.487	577.453	681.491	744.493
PSD4	pleckstrin and Sec7 domain containing 4	1.21575	0.00148024	0.023626	3083.17	3169.43	3293.33	3782.83
UBE2V1	ubiquitin conjugating enzyme E2 V1	1.21448	0.0014476	0.023252	686.881	723.172	822.768	913.611
NELFE	negative elongation factor complex member E	1.21419	0.000466262	0.00988516	488.953	549.356	594.472	671.807
BAP1	BRCA1 associated protein 1	1.21389	0.00387847	0.0466689	1067.59	1071.17	1245.49	1300.66
STAT5A	signal transducer and activator of transcription 5A	1.21348	0.00227939	0.0324268	1798.52	2176.16	2176.71	2519.22
AL121603.2	NA	1.21332	0.00342565	0.0431105	346.369	401.807	422.797	473.904
PCCB	propionyl-CoA carboxylase subunit beta	1.21323	0.00284805	0.0380188	290.624	334.438	378.413	398.555
ASH2L	ASH2 like, histone lysine methyltransferase complex subunit	1.21239	0.00286002	0.0380578	741.962	818.327	881.855	1021.36
HMG20B	high mobility group 20B	1.21233	0.00337008	0.0427031	560.632	623.754	669.133	765.388
H1-4	NA	1.21167	0.000333451	0.00762381	5597.13	6712.89	6702.23	8415.79
SEPTIN2	NA	1.21156	0.0028639	0.038075	1263.09	1340.57	1550.82	1588.48
TMED3	transmembrane p24 trafficking protein 3	1.21094	0.00102711	0.0178051	250.766	281.775	361.459	334.057
SF3A1	splicing factor 3a subunit 1	1.2106	0.0039593	0.0473325	3600.56	3616.01	4088.25	4535.59
NR1H2	nuclear receptor subfamily 1 group H member 2	1.21006	0.00129747	0.0213358	1135.55	1171.79	1383.92	1440.82
THRAP3	thyroid hormone receptor associated protein 3	1.20999	0.00266337	0.0363612	5758.14	6243.18	6655.78	7626.55
ATP5F1E	ATP synthase F1 subunit epsilon	1.20961	0.00202145	0.0297786	938.974	1023.85	1129.85	1326.96
AC020915.1	NA	1.20878	0.00129677	0.0213358	684.288	724.272	794.852	860.521
TXNL1	thioredoxin like 1	1.20823	0.000687372	0.0132472	439.65	521.974	580.313	593.38
DDX27	DEAD-box helicase 27	1.20802	0.00427972	0.049873	2800.08	2936.88	3005.51	3375.15
TIMM21	translocase of inner mitochondrial membrane 21	1.20738	0.000278684	0.00665587	223.563	257.843	362.099	294.08
RABL6	RAB, member RAS oncogene family like 6	1.20733	0.00369691	0.0453045	1386.75	1381.05	1603.01	1783.51
IL10RB	interleukin 10 receptor subunit beta	1.20531	0.000171742	0.00451963	262.298	317.119	361.173	394.614
KNOP1	lysine rich nucleolar protein 1	1.20515	0.000449549	0.00962788	370.116	446.858	456.636	530.946
SMG7	SMG7, nonsense mediated mRNA decay factor	1.20491	0.00308008	0.040116	1241.29	1425.6	1694.52	1703.14
NT5C1B-RDH14	NT5C1B-RDH14 readthrough	1.20473	0.00102726	0.0178051	102.175	142.398	133.297	181.624
DTD1	D-tyrosyl-tRNA deacylase 1	1.20438	0.00218565	0.0316067	234.562	251.071	294.983	339.944
CHMP4A	charged multivesicular body protein 4A	1.20367	0.00416032	0.0489465	744.404	828.023	884.519	1029.59
SAFB	scaffold attachment factor B	1.20332	0.00311682	0.0405049	3301.13	3296.99	3748.59	4092.13
ZNF317	zinc finger protein 317	1.20175	0.00370429	0.045312	702.407	745.024	746.525	867.931
L2HGDH	L-2-hydroxyglutarate dehydrogenase	1.19964	0.000602083	0.0120204	42.5506	63.4818	105.609	83.9931
FUNDC2	FUN14 domain containing 2	1.19945	0.0024289	0.0339308	384.544	541.274	608.343	590.749
MIR4444-1	microRNA 4444-1	1.19657	0.000803367	0.0148323	202.706	269.608	326.017	307.796
ATXN10	ataxin 10	1.19648	0.00355499	0.0441346	537.187	628.18	701.379	635.909
ELL	elongation factor for RNA polymerase II	1.19628	0.00362937	0.0447561	548.288	564.256	668.731	668.348
ELMO1	engulfment and cell motility 1	1.19458	0.00216612	0.0314072	1344.5	1721.73	1704.27	1971.44
GK	glycerol kinase	1.1939	0.00275163	0.0371393	69.7641	87.4683	140.73	115.789
AC093525.2	NA	1.1926	0.00110733	0.0188817	916.847	953.857	1148.53	1091.91
UBQLN1	ubiquilin 1	1.18973	0.00239563	0.0336416	1292.7	1560.82	1741.24	1764.26
RNF4	ring finger protein 4	1.18944	0.000588868	0.0118071	1477.48	1598.1	1667.37	1863.52
HADHA	hydroxyacyl-CoA dehydrogenase trifunctional multienzyme complex subunit alpha	1.18939	0.00291407	0.0385708	1472.4	1817.1	1728.78	2206.55
FBL	fibrillarin	1.18932	0.00396664	0.0473488	768.214	861.583	1009.39	949.777
RNASEH1	ribonuclease H1	1.1881	0.00123761	0.0206022	556.25	592.557	676.394	727.23
IP6K2	inositol hexakisphosphate kinase 2	1.18427	0.00371575	0.045403	529.122	577.528	630.129	702.402
RAB4B-EGLN2	RAB4B-EGLN2 readthrough (NMD candidate)	1.1842	0.0041956	0.0492043	1726.58	1824.49	1825.66	2124.32
AC004687.2	NA	1.18288	0.00132495	0.0216401	618.888	716.211	722.136	849.594
FAM53C	family with sequence similarity 53 member C	1.18187	0.00126984	0.0209844	359.169	395.423	491.099	473.562
TXNL4B	thioredoxin like 4B	1.17692	0.00270632	0.0366831	165.262	193.133	222.622	236.82
AC000120.3	NA	1.17081	0.000883068	0.0158371	42.7393	61.1584	97.6793	73.0474
RPL37A	ribosomal protein L37a	1.16789	0.00161151	0.0251487	3453.68	4194.18	4029.72	5032.53
GAS5	growth arrest specific 5	1.16613	0.00105407	0.0181734	809.971	896.393	840.371	1139.63
AC011499.1	NA	1.16491	0.00365875	0.0449866	35.9181	53.8896	73.1038	58.3796
AP2B1	adaptor related protein complex 2 subunit beta 1	1.16306	0.00411832	0.04853	1702.45	1888.73	1954.27	2240.07
INPP5B	inositol polyphosphate-5-phosphatase B	1.16263	0.00323662	0.0416197	887.03	1021.79	1039.18	1123.65
ZNF669	zinc finger protein 669	1.15985	0.001255	0.0207976	155.474	201.716	199.048	228.992
RPL12	ribosomal protein L12	1.15775	0.00143197	0.0230808	7827.21	9137.14	9119.76	10904.3
SPOP	speckle type BTB/POZ protein	1.14821	0.000189682	0.00488265	566.352	735.575	787.094	809.607
SLC35B2	solute carrier family 35 member B2	1.14475	0.00116774	0.0196838	215.309	260.366	262.348	312.856
INTS14	integrator complex subunit 14	1.13603	0.00109021	0.0186545	204.673	263.816	275.345	291.344
STX12	syntaxin 12	1.13276	0.0021865	0.0316067	322.729	325.451	422.095	389.961
AC005342.2	NA	1.12886	0.00103856	0.0179481	6.64241	6.69808	0.477495	8.6137
EIF2B2	eukaryotic translation initiation factor 2B subunit beta	1.12202	0.00190379	0.0284728	187.28	233.95	246.349	267.118
LAMTOR1	late endosomal/lysosomal adaptor, MAPK and MTOR activator 1	1.119	0.001855	0.0279131	512.145	646.251	680.063	743.912
AL009031.1	NA	1.11883	0.00364559	0.0449186	7.18804	1.02904	0.914544	2.35818
PRMT6	protein arginine methyltransferase 6	1.11771	0.000167252	0.00441841	222.123	339.097	345.422	401.628
ATP6V1G2	ATPase H+ transporting V1 subunit G2	1.11188	0.000433348	0.00936948	9.32833	21.0511	5.6086	21.6389
ZNF490	zinc finger protein 490	1.10778	0.00398804	0.0474826	256.219	305.111	269.168	357.85
MPLKIP	M-phase specific PLK1 interacting protein	1.10644	0.00103111	0.0178508	268.336	375.628	338.617	392.678
AL390205.1	NA	1.10327	0.00289029	0.0383221	8.86882	0.873605	4.20206	1.81989
EMC7	ER membrane protein complex subunit 7	1.10108	0.000704896	0.0134966	123	146.495	203.13	180.721
AC083843.4	NA	1.09907	0.00144768	0.023252	12.6993	2.14591	4.74363	0.861992
MIF4GD	MIF4G domain containing	1.09831	0.000434934	0.00938998	216.602	269.608	291.609	320.865
ECD	ecdysoneless cell cycle regulator	1.08939	0.00117183	0.0197414	359.133	467.909	540.849	509.001
AL645929.1	NA	1.08405	0.00168063	0.0258981	445.352	130.415	390.374	153.725
C12orf66	chromosome 12 open reading frame 66	1.08304	0.00316135	0.0408672	161.099	204.622	143.636	221.141
SLC41A2	solute carrier family 41 member 2	1.06875	0.000519473	0.0108033	21.2973	42.2581	66.2933	49.2817
ISL2	ISL LIM homeobox 2	1.06057	0.0017645	0.0268256	21.0385	3.45313	0.477495	4.60346
MIR6721	microRNA 6721	1.04772	0.00205569	0.0301775	17.8625	45.7945	41.1202	47.8935
ACOX1	acyl-CoA oxidase 1	1.04591	0.000603925	0.0120409	248.388	351.171	316.839	370.081
EFCAB6	EF-hand calcium binding domain 6	0.958592	0.00315806	0.0408605	13.1665	3.75628	0.954991	2.68343
C22orf39	chromosome 22 open reading frame 39	0.954175	0.00327074	0.0418587	223.856	350.316	307.536	316.924
AP4S1	adaptor related protein complex 4 subunit sigma 1	0.94194	0.00189911	0.0284408	234.897	270.637	178.245	246.637
KATNBL1	katanin regulatory subunit B1 like 1	0.941755	0.0018612	0.0279778	129.675	157.442	202.112	142.16
BPHL	biphenyl hydrolase like	0.941592	0.00092028	0.016365	60.1504	36.361	25.8467	30.966
ULK3	unc-51 like kinase 3	0.940418	0.00144266	0.0232151	307.694	238.494	252.306	219.492
UNC93B3	unc-93 homolog B3, pseudogene	0.934857	0.0023582	0.0332747	1.98468	1.02904	1.01944	0.900499
VSIG10	V-set and immunoglobulin domain containing 10	0.932856	0.0025724	0.0354242	22.5609	10.4833	5.68954	12.4034
SHROOM4	shroom family member 4	0.91562	0.000734007	0.0139272	8.72694	3.21887	3.9058	3.17533
GPR35	G protein-coupled receptor 35	0.91461	0.0021801	0.0315633	58.9161	20.9665	30.0763	19.5875
SORCS1	sortilin related VPS10 domain containing receptor 1	0.877037	0.00192034	0.028633	5.18923	2.14591	2.8043	0.924651
AP001816.1	NA	0.876219	0.00377333	0.0458215	78.8812	77.1779	41.4592	73.2458
AP003499.4	NA	0.865051	0.00366748	0.0450375	699.126	1002.8	741.083	821.878
WASH7P	WAS protein family homolog 7, pseudogene	0.849419	0.00145234	0.0232974	89.8085	44.3797	61.1262	38.4261
LRRC7	leucine rich repeat containing 7	0.849112	0.00212354	0.0309727	7.7809	1.38125	1.52498	1.28958
AC009133.3	NA	0.847352	8.28264e-05	0.0025783	61.5654	44.3797	27.6222	30.1431
RXFP4	relaxin family peptide/INSL5 receptor 4	0.840244	0.0032638	0.0418243	194.198	189.692	116.522	146.313
HIP1R	huntingtin interacting protein 1 related	0.832086	0.00388879	0.0467035	4558.71	4226.5	3410.46	3389.62
TSPAN14	tetraspanin 14	0.823158	0.0043494	0.0503266	716.886	693.129	534.505	595.264
MAN2A2	mannosidase alpha class 2A member 2	0.821526	0.00429728	0.0499788	1444.32	1176.21	1034.37	980.754
TAS1R2	taste 1 receptor member 2	0.8204	0.00360566	0.0446132	14.6714	1.74721	2.34703	1.0013
LINC00205	long intergenic non-protein coding RNA 205	0.818877	0.00385268	0.0465546	202.978	156.298	116.545	124.934
S1PR4	sphingosine-1-phosphate receptor 4	0.814302	0.00169271	0.0260297	667.709	560.869	423.365	527.773
GDPD2	glycerophosphodiester phosphodiesterase domain containing 2	0.814236	0.00259233	0.0356437	13.9587	4.97766	4.69406	3.68277
AC010247.1	NA	0.811557	0.00153957	0.0243356	138.326	164.581	104.663	121.154
RPARP-AS1	RPARP antisense RNA 1	0.811193	0.00255558	0.035249	218.941	208.597	138.079	161.186
CERK	ceramide kinase	0.807043	0.00224878	0.0321751	331.606	383.97	253.746	347.158
CLDN4	claudin 4	0.801506	0.00276646	0.0372589	16.5281	8.83258	3.64406	4.03642
AC046185.3	NA	0.801183	0.00215414	0.0313003	398.103	397.466	267.947	294.738
ANKRD23	ankyrin repeat domain 23	0.80058	0.00205243	0.0301447	190.544	132.406	98.0273	102.054
WDR27	WD repeat domain 27	0.800226	0.00230079	0.0326193	242.309	242.91	179.195	188.958
THRAP3P1	thyroid hormone receptor associated protein 3 pseudogene 1	0.799484	0.000795716	0.014728	4.61315	1.99106	1.96014	0.528392
SNURF	SNRPN upstream reading frame	0.799165	0.00129762	0.0213358	273.413	338.907	195.878	276.008
BSN	bassoon presynaptic cytomatrix protein	0.799014	0.00164653	0.0255612	86.0257	52.6278	52.9665	55.7596
IGF1R	insulin like growth factor 1 receptor	0.798493	6.3946e-05	0.00210461	653.067	781.928	472.088	691.446
EMID1	EMI domain containing 1	0.796279	0.00370249	0.045312	6.4307	2.7625	2.99766	2.35999
SRGAP1	SLIT-ROBO Rho GTPase activating protein 1	0.795556	0.0038526	0.0465546	63.924	45.1256	27.8935	35.7054
CACFD1	calcium channel flower domain containing 1	0.795508	0.00219607	0.0316698	360.042	381.262	242.872	304.081
TANC2	tetratricopeptide repeat, ankyrin repeat and coiled-coil containing 2	0.793144	0.00234001	0.0330814	206.779	256.986	167.086	191.746
AL513548.3	NA	0.791808	0.00356108	0.0441917	16.1282	9.95532	0.457272	7.33431
ARHGEF18	Rho/Rac guanine nucleotide exchange factor 18	0.790616	7.30887e-05	0.00233693	2573.56	2692.47	1955.96	2143.57
HABP4	hyaluronan binding protein 4	0.790039	0.00151381	0.0240576	253.044	310.13	216.4	226.092
TMEM114	transmembrane protein 114	0.788687	0.00229675	0.032595	4.89176	1.4721	2.36778	0.434402
IFT172	intraflagellar transport 172	0.788505	0.00436591	0.0504258	256.386	248.784	168.433	179.315
LINGO1-AS1	LINGO1 antisense RNA 1	0.787845	0.00186721	0.0280538	4.94306	2.98659	1.52498	0.47291
STARD9	StAR related lipid transfer domain containing 9	0.782559	0.000444017	0.00953714	723.857	728.729	474.957	557.599
CNNM3	cyclin and CBS domain divalent metal cation transport mediator 3	0.782279	0.00132352	0.0216287	563.374	529.148	445.603	432.343
DNAH9	dynein axonemal heavy chain 9	0.780479	0.0023609	0.0332968	38.0085	14.933	12.2767	7.42654
AC016888.1	NA	0.777934	0.00294013	0.0388604	191.479	191.516	133.462	133.557
IRS2	insulin receptor substrate 2	0.77656	0.00126501	0.0209164	786.369	773.14	513.875	577.52
HOXB9	homeobox B9	0.77546	0.00169681	0.0260384	18.5796	5.14519	3.45072	0.482354
AL359924.1	NA	0.774422	0.000875473	0.0157297	9.63349	4.69401	1.23403	0.924651
SLC6A20	solute carrier family 6 member 20	0.7731	0.00402306	0.0477898	11.8844	8.44922	4.75992	2.88311
DLGAP2	DLG associated protein 2	0.772165	0.00374915	0.0457163	24.3981	7.20327	4.54612	0.490248
AC133065.3	NA	0.770744	0.0015235	0.0241985	1364.05	1380	924.296	1144.09
SNORA24B	small nucleolar RNA, H/ACA box 24B	0.770741	0.0022781	0.0324268	40.3913	82.1845	54.9944	64.4555
FCGRT	Fc fragment of IgG receptor and transporter	0.762604	0.000446631	0.00958629	218.137	177.484	146.667	123.829
SMIM10L2A	small integral membrane protein 10 like 2A	0.761579	0.00442728	0.0508878	14.1091	10.5256	10.6087	4.1708
CLDN15	claudin 15	0.76129	0.00124086	0.0206445	181.189	156.082	123.278	112.22
EEPD1	endonuclease/exonuclease/phosphatase family domain containing 1	0.761063	0.00425251	0.0496345	38.7089	17.6652	14.5323	7.73749
RNF165	ring finger protein 165	0.760655	0.00183934	0.0277199	24.6328	5.36478	8.1974	2.42756
YPEL1	yippee like 1	0.75839	0.00246636	0.0343556	188.939	217.87	134.795	161.751
PABPC1L	poly(A) binding protein cytoplasmic 1 like	0.758129	0.00112449	0.0190475	349.525	327.251	257.303	240.546
DDR1	discoidin domain receptor tyrosine kinase 1	0.756379	0.000107696	0.00317462	248.441	213.044	121.058	180.463
AC010247.2	NA	0.756285	0.00286954	0.0381328	265.171	291.967	191.704	218.735
AC008878.3	NA	0.755263	9.22742e-07	5.85136e-05	2777.46	2820	1954.48	2177.36
TNRC6C	trinucleotide repeat containing 6C	0.754782	0.000194965	0.00498493	1059.84	1169.75	775.771	919.073
[truncated: 350 more rows]
